# Supplementary material for: N,N′-Bis(3,5-dichloro­benzyl­idene)­ethane-1,2-diamine
Source: Acta Crystallogr Sect E Struct Rep Online. 2008 Oct 18;64(Pt 11):o2131. doi: 10.1107/S1600536808033588 (PMC2959545; doi:10.1107/S1600536808033588)
Supplement: Supplementary file 2 [file e-64-o2131-Isup2.hkl]

# 
# h,k,l, Fc-squared, Fo-squared, sigma(Fo-squared) and status flag 
# 
data_I
_shelx_title ' 35clenm in P2(1)/c (100K)' 
_shelx_refln_list_code          4 
_shelx_F_calc_maximum      136.33 
_exptl_crystal_F_000       380.00 
_reflns_d_resolution_high  0.5838 
 
loop_ 
 _symmetry_equiv_pos_as_xyz 
 'x, y, z' 
 '-x, y+1/2, -z+1/2' 
 '-x, -y, -z' 
 'x, -y-1/2, z-1/2' 
 
_cell_length_a     8.0539 
_cell_length_b    14.0170 
_cell_length_c     7.5015 
_cell_angle_alpha  90.000 
_cell_angle_beta  110.612 
_cell_angle_gamma  90.000 
 
_shelx_F_squared_multiplier     1.000 
 
loop_ 
 _refln_index_h 
 _refln_index_k 
 _refln_index_l 
 _refln_F_squared_calc 
 _refln_F_squared_meas 
 _refln_F_squared_sigma 
 _refln_observed_status 
   1   0   0     1137.17     1258.82     19.11 o 
   2   0   0     8206.05     8711.83    165.92 o 
   3   0   0       41.88       23.81      1.63 o 
   4   0   0     4741.69     5022.87     44.09 o 
   5   0   0     2177.22     2120.17     16.42 o 
   6   0   0      204.57      191.32      2.92 o 
   7   0   0     1596.98     1603.81     15.54 o 
   8   0   0      138.40      142.08      4.34 o 
   9   0   0      920.62      979.32     12.22 o 
  10   0   0        1.64        4.18      1.36 o 
  11   0   0       51.15       44.34      3.05 o 
  12   0   0       11.94        8.87      2.68 o 
   1   1   0       65.16       81.47      1.44 o 
   2   1   0     1648.32     1699.40     21.11 o 
   3   1   0     2480.90     2462.35     24.10 o 
   4   1   0     1904.68     2070.51     13.54 o 
   5   1   0      683.03      673.82      4.51 o 
   6   1   0      898.06      868.86      5.83 o 
   7   1   0        2.60        2.35      0.50 o 
   8   1   0      191.58      187.39      3.31 o 
   9   1   0        2.72        2.82      0.80 o 
  10   1   0      517.55      536.42      6.59 o 
  11   1   0       90.93      101.22      2.92 o 
  12   1   0       82.71       84.78      6.12 o 
   0   2   0      569.99      643.81     12.68 o 
   1   2   0     1008.99     1019.75     12.19 o 
   2   2   0      298.86      282.17      3.83 o 
   3   2   0      220.94      248.09      3.45 o 
   4   2   0        1.61        2.49      0.67 o 
   5   2   0        5.71        5.30      0.43 o 
   6   2   0      233.90      220.22      2.32 o 
   7   2   0      151.19      136.82      2.08 o 
   8   2   0       21.62       23.05      1.09 o 
   9   2   0       25.75       20.40      1.32 o 
  10   2   0       17.53       15.53      1.39 o 
  11   2   0        2.26        2.59      1.06 o 
  12   2   0        7.07        4.01      1.64 o 
   1   3   0       67.71       73.53      1.76 o 
   2   3   0      177.86      195.45      4.07 o 
   3   3   0        3.78        2.40      0.45 o 
   4   3   0        8.77       13.79      0.58 o 
   5   3   0      271.76      262.51      2.27 o 
   6   3   0        9.15       11.69      0.61 o 
   7   3   0      783.71      748.61      5.80 o 
   8   3   0       23.87       19.85      1.05 o 
   9   3   0        0.20        0.21      0.78 o 
  10   3   0       27.89       26.29      1.68 o 
  11   3   0       56.76       56.65      2.19 o 
  12   3   0        2.54        2.24      1.62 o 
   0   4   0     2148.37     2159.61     32.89 o 
   1   4   0       90.24       95.96      1.46 o 
   2   4   0      625.96      653.62      6.46 o 
   3   4   0     2456.53     2700.87     18.14 o 
   4   4   0      702.26      723.56      4.88 o 
   5   4   0      178.94      155.55      1.61 o 
   6   4   0      954.42      950.72      6.33 o 
   7   4   0      628.25      617.40      5.42 o 
   8   4   0       39.48       36.08      1.46 o 
   9   4   0      167.72      162.40      4.41 o 
  10   4   0        1.85        1.55      0.90 o 
  11   4   0       38.35       36.61      2.94 o 
  12   4   0        0.24       -0.58      1.34 o 
   1   5   0     2056.45     2101.93     17.30 o 
   2   5   0      215.09      291.50      4.06 o 
   3   5   0     2432.95     2474.76     14.97 o 
   4   5   0      172.97      155.86      1.62 o 
   5   5   0      143.50      137.69      1.56 o 
   6   5   0      353.17      346.36      3.41 o 
   7   5   0      210.98      212.98      2.82 o 
   8   5   0      134.04      139.13      2.61 o 
   9   5   0        2.31        1.79      0.87 o 
  10   5   0      134.82      133.95      3.14 o 
  11   5   0        8.87        9.14      1.73 o 
  12   5   0       47.51       47.95      4.13 o 
   0   6   0     1230.48     1385.78     19.09 o 
   1   6   0      510.17      592.47      5.76 o 
   2   6   0      403.57      444.33      3.46 o 
   3   6   0       65.43       82.34      1.22 o 
   4   6   0       18.44       15.91      0.61 o 
   5   6   0        6.83        5.00      0.46 o 
   6   6   0       17.18       21.53      0.87 o 
   7   6   0       47.09       45.58      1.37 o 
   8   6   0        0.34        1.34      0.68 o 
   9   6   0       55.48       57.00      2.12 o 
  10   6   0        2.18        1.22      0.92 o 
  11   6   0        1.73        3.01      1.10 o 
  12   6   0      119.14      128.30      4.43 o 
   1   7   0     3823.62     4233.05     24.47 o 
   2   7   0      635.69      733.27      4.92 o 
   3   7   0     1067.69     1113.12      6.86 o 
   4   7   0        0.68        1.75      0.33 o 
   5   7   0      644.16      644.41      4.60 o 
   6   7   0      642.91      630.38      5.16 o 
   7   7   0       66.46       61.38      2.00 o 
   8   7   0      159.59      160.13      2.70 o 
   9   7   0        0.05        0.90      0.80 o 
  10   7   0      379.70      380.80      5.45 o 
  11   7   0        0.31        0.85      1.18 o 
  12   7   0        2.13        1.67      1.67 o 
   0   8   0     2419.04     2454.35     19.11 o 
   1   8   0      187.70      186.95      1.78 o 
   2   8   0      531.50      521.52      3.62 o 
   3   8   0      232.50      227.19      2.03 o 
   4   8   0      514.74      499.49      3.73 o 
   5   8   0     1593.51     1552.55     10.02 o 
   6   8   0       28.94       20.84      0.94 o 
   7   8   0      305.83      302.82      3.63 o 
   8   8   0       27.17       28.17      1.47 o 
   9   8   0       99.64       99.57      2.57 o 
  10   8   0        0.08        0.22      0.99 o 
  11   8   0       38.10       38.86      2.38 o 
  12   8   0       43.00       41.17      4.08 o 
   1   9   0       95.36       84.15      1.37 o 
   2   9   0      121.39      116.29      1.39 o 
   3   9   0       63.01       60.76      1.05 o 
   4   9   0        7.53       12.69      0.62 o 
   5   9   0      553.53      488.51      4.43 o 
   6   9   0       45.78       42.63      1.29 o 
   7   9   0       12.60        9.15      0.93 o 
   8   9   0       55.30       56.59      1.94 o 
   9   9   0       23.35       21.09      1.56 o 
  10   9   0        2.68        3.07      1.12 o 
  11   9   0       44.25       45.92      2.91 o 
   0  10   0       39.10       44.47      1.18 o 
   1  10   0        5.84        5.69      0.47 o 
   2  10   0      236.33      242.36      2.24 o 
   3  10   0      317.72      287.84      2.46 o 
   4  10   0      128.76      110.28      1.59 o 
   5  10   0      197.22      181.74      2.41 o 
   6  10   0      386.59      357.82      4.34 o 
   7  10   0       10.78       12.32      0.98 o 
   8  10   0        0.82        0.94      0.76 o 
   9  10   0       48.62       47.85      2.77 o 
  10  10   0        0.39        1.32      1.17 o 
  11  10   0        4.10        2.58      1.45 o 
   1  11   0      883.34      877.48      6.07 o 
   2  11   0      702.92      700.42      4.81 o 
   3  11   0      420.76      378.18      3.29 o 
   4  11   0      116.37      121.69      1.79 o 
   5  11   0      142.72      118.39      2.00 o 
   6  11   0      248.40      239.98      3.33 o 
   7  11   0       32.61       30.51      1.99 o 
   8  11   0       37.68       35.33      1.61 o 
   9  11   0       55.14       56.34      3.21 o 
  10  11   0       37.86       34.47      2.44 o 
  11  11   0        6.84        5.96      1.84 o 
   0  12   0     1009.41     1016.80      8.52 o 
   1  12   0       81.95       83.00      1.39 o 
   2  12   0     1848.65     1824.51     11.11 o 
   3  12   0      791.93      734.36      5.64 o 
   4  12   0      885.02      919.42      7.47 o 
   5  12   0      427.09      416.34      4.47 o 
   6  12   0      289.02      289.98      3.97 o 
   7  12   0      557.53      577.37      7.42 o 
   8  12   0        6.74        7.16      1.18 o 
   9  12   0      195.58      202.98      4.31 o 
  10  12   0        2.55        3.86      1.48 o 
  11  12   0      158.88      171.56      6.32 o 
   1  13   0     1727.12     1728.67     11.70 o 
   2  13   0       46.09       55.39      1.32 o 
   3  13   0      444.56      456.97      4.33 o 
   4  13   0      201.17      207.99      2.81 o 
   5  13   0      312.34      318.98      4.17 o 
   6  13   0      485.33      492.16      5.69 o 
   7  13   0       95.73       98.33      2.41 o 
   8  13   0      840.24      897.17     10.76 o 
   9  13   0       15.53       18.49      1.90 o 
  10  13   0      159.28      188.73      4.79 o 
   0  14   0       58.23       56.67      1.89 o 
   1  14   0       10.07       15.99      1.79 o 
   2  14   0      281.42      239.62      3.31 o 
   3  14   0      129.52      110.23      1.98 o 
   4  14   0       17.37       15.54      1.03 o 
   5  14   0       31.87       29.94      1.47 o 
   6  14   0        1.98        1.02      0.75 o 
   7  14   0       25.85       22.66      1.47 o 
   8  14   0       46.80       39.56      2.02 o 
   9  14   0       14.59        9.71      1.65 o 
  10  14   0       25.15       24.76      2.73 o 
   1  15   0       57.97       65.67      1.60 o 
   2  15   0       11.56       11.00      0.94 o 
   3  15   0      103.46       99.17      2.19 o 
   4  15   0        0.98        0.37      0.66 o 
   5  15   0      113.96      110.67      3.24 o 
   6  15   0        0.04        0.92      0.81 o 
   7  15   0       55.98       58.84      3.07 o 
   8  15   0       77.15       77.27      2.96 o 
   9  15   0       10.89        9.12      1.99 o 
  10  15   0       23.69       21.02      2.68 o 
   0  16   0       13.58       14.13      1.36 o 
   1  16   0       42.23       44.01      1.74 o 
   2  16   0       11.46       14.32      1.01 o 
   3  16   0        2.76        2.69      0.73 o 
   4  16   0      138.96      140.76      2.86 o 
   5  16   0        0.24        0.24      0.78 o 
   6  16   0        1.81        1.48      0.90 o 
   7  16   0        0.63        2.23      1.09 o 
   8  16   0        0.00        0.86      1.43 o 
   9  16   0       56.65       53.86      3.92 o 
   1  17   0      701.49      725.40      7.02 o 
   2  17   0      105.70      103.70      3.62 o 
   3  17   0      247.35      246.33      4.13 o 
   4  17   0      140.32      152.62      3.52 o 
   5  17   0      105.47      108.93      3.17 o 
   6  17   0      101.06       99.92      3.25 o 
   7  17   0       90.20       97.77      3.89 o 
   8  17   0       54.07       54.50      3.25 o 
   9  17   0        0.44        0.56      1.84 o 
   0  18   0       20.97       28.42      3.63 o 
   1  18   0        0.10        3.99      0.86 o 
   2  18   0      198.19      196.71      3.32 o 
   3  18   0       39.01       39.76      2.15 o 
   4  18   0       13.11       15.52      1.29 o 
   5  18   0       38.54       38.99      2.78 o 
   6  18   0       29.54       25.94      2.06 o 
   7  18   0       31.82       31.60      2.73 o 
   8  18   0        4.63        2.76      1.79 o 
   1  19   0       52.18       46.69      2.04 o 
   2  19   0       76.32       84.27      3.29 o 
   3  19   0      136.17      139.53      3.33 o 
   4  19   0      214.10      219.48      5.29 o 
   5  19   0        4.13        4.04      1.22 o 
   6  19   0       83.31       85.25      3.78 o 
   7  19   0        4.86        4.63      1.81 o 
   0  20   0      329.27      339.23     11.10 o 
   1  20   0        4.75        2.96      1.07 o 
   2  20   0      388.01      414.16      6.99 o 
   3  20   0        3.60        3.20      1.14 o 
   4  20   0       68.23       65.24      2.68 o 
   5  20   0       21.54       22.36      2.36 o 
   6  20   0       62.69       59.39      3.35 o 
   7  20   0      122.21      128.28      5.08 o 
   1  21   0       26.06       22.90      1.69 o 
   2  21   0        0.59        3.28      1.18 o 
   3  21   0       27.05       31.05      2.00 o 
   4  21   0       34.74       32.52      2.71 o 
   5  21   0       17.39       19.72      3.15 o 
   6  21   0        7.19        7.36      2.00 o 
   0  22   0       93.83      102.10      4.23 o 
   1  22   0        1.36        0.50      1.13 o 
   2  22   0        8.19        8.44      1.43 o 
   3  22   0      113.84      127.01      4.44 o 
   4  22   0       65.17       69.13      3.73 o 
   5  22   0        5.49        5.66      1.97 o 
   1  23   0       24.21       29.95      3.58 o 
   2  23   0       44.72       47.58      3.06 o 
   3  23   0       23.14       24.02      2.62 o 
   0  24   0       27.84       32.27      5.52 o 
 -13   1   1        1.81        1.14      1.71 o 
 -12   1   1        6.05        5.70      1.53 o 
 -11   1   1       38.08       39.02      2.36 o 
 -10   1   1        0.67        1.50      0.83 o 
  -9   1   1       17.92       16.90      1.24 o 
  -8   1   1       22.90       23.40      1.14 o 
  -7   1   1        2.08        1.53      0.48 o 
  -6   1   1      658.78      691.32      4.82 o 
  -5   1   1        0.21        0.13      0.30 o 
  -4   1   1     1757.51     1839.31     18.49 o 
  -3   1   1       16.55       20.20      1.01 o 
  -2   1   1     6807.93     7016.56     71.82 o 
  -1   1   1       67.85       74.57      1.27 o 
   0   1   1       14.74       22.97      0.67 o 
   1   1   1     4552.37     4466.51     39.99 o 
   2   1   1     1682.76     1691.84     15.68 o 
   3   1   1     1618.45     1728.90     12.69 o 
   4   1   1        0.04        0.41      0.28 o 
   5   1   1      391.63      391.69      2.94 o 
   6   1   1       97.89       98.09      1.47 o 
   7   1   1        0.12        0.60      0.47 o 
   8   1   1        3.38        4.83      0.71 o 
   9   1   1        0.02        0.37      0.69 o 
  10   1   1       11.17       10.97      1.37 o 
  11   1   1        1.93        1.97      1.16 o 
  12   1   1        0.48        0.45      1.37 o 
 -13   2   1        9.62        7.43      2.02 o 
 -12   2   1        0.00        1.33      1.34 o 
 -11   2   1      138.59      146.32      4.52 o 
 -10   2   1        5.80        6.41      1.00 o 
  -9   2   1      220.07      227.55      3.67 o 
  -8   2   1      150.78      156.67      2.83 o 
  -7   2   1      279.09      282.63      2.99 o 
  -6   2   1      100.82       97.23      1.82 o 
  -5   2   1      290.52      355.30      3.17 o 
  -4   2   1        2.78        4.25      0.72 o 
  -3   2   1        8.21       10.38      0.86 o 
  -2   2   1     4444.42     4879.08     47.13 o 
  -1   2   1      773.49      868.91     11.61 o 
   0   2   1      566.65      627.90      6.81 o 
   1   2   1      550.61      606.76      6.45 o 
   2   2   1        4.05        3.53      0.48 o 
   3   2   1      521.94      610.62      6.52 o 
   4   2   1      183.43      237.39      2.08 o 
   5   2   1       42.47       47.97      0.99 o 
   6   2   1      208.90      206.69      2.45 o 
   7   2   1      149.01      154.90      2.92 o 
   8   2   1       78.89       71.43      1.71 o 
   9   2   1       12.09        9.69      1.00 o 
  10   2   1        1.67        1.63      0.98 o 
  11   2   1        1.52        1.89      1.06 o 
  12   2   1        2.42        2.17      1.40 o 
 -13   3   1        0.03        0.47      1.72 o 
 -12   3   1       24.38       23.54      2.17 o 
 -11   3   1      118.14      125.37      4.05 o 
 -10   3   1        5.18        3.99      1.02 o 
  -9   3   1      257.14      261.19      3.77 o 
  -8   3   1       86.27       92.49      2.39 o 
  -7   3   1     1380.32     1419.99      9.96 o 
  -6   3   1      177.14      150.48      2.58 o 
  -5   3   1     1397.83     1451.48      9.73 o 
  -4   3   1      361.16      344.61      3.70 o 
  -3   3   1      306.31      299.43      3.91 o 
  -2   3   1     3748.34     3771.43     38.65 o 
  -1   3   1      222.02      235.45      3.32 o 
   0   3   1     4783.35     5094.96     39.98 o 
   1   3   1     1156.46     1147.22      9.81 o 
   2   3   1     1901.49     1904.81     15.90 o 
   3   3   1        4.99        0.81      0.29 o 
   4   3   1      221.05      207.12      1.98 o 
   5   3   1     1872.62     1861.80     10.73 o 
   6   3   1        1.88        1.67      0.46 o 
   7   3   1      649.48      647.03      5.84 o 
   8   3   1       51.36       49.81      1.53 o 
   9   3   1      476.90      487.13      5.16 o 
  10   3   1        3.44        3.05      1.13 o 
  11   3   1       50.57       50.68      3.82 o 
  12   3   1        4.04        4.33      1.50 o 
 -13   4   1        8.63        9.60      2.10 o 
 -12   4   1      144.45      158.87      8.56 o 
 -11   4   1        8.06        5.08      1.52 o 
 -10   4   1      490.90      507.13      6.99 o 
  -9   4   1       46.72       45.53      2.56 o 
  -8   4   1      546.65      524.70      5.25 o 
  -7   4   1       83.64       75.79      1.52 o 
  -6   4   1      342.65      341.85      3.37 o 
  -5   4   1     2169.79     2269.14     13.71 o 
  -4   4   1      183.96      154.24      1.79 o 
  -3   4   1     3083.39     3113.32     28.21 o 
  -2   4   1       25.98       24.57      0.89 o 
  -1   4   1     6333.25     6534.03     57.53 o 
   0   4   1        4.27        1.92      0.39 o 
   1   4   1     7859.77     8091.57     59.41 o 
   2   4   1     1332.06     1315.36     10.87 o 
   3   4   1     4513.15     4756.15     27.97 o 
   4   4   1      931.53     1011.76      6.52 o 
   5   4   1     1693.77     1687.28     10.53 o 
   6   4   1      962.25      892.10      6.76 o 
   7   4   1        6.63       10.88      0.82 o 
   8   4   1      866.52      878.87      8.05 o 
   9   4   1        1.16        1.88      0.73 o 
  10   4   1      567.35      613.16      7.27 o 
  11   4   1      107.54      119.70      4.68 o 
  12   4   1       74.40       61.04      3.74 o 
 -12   5   1      272.10      285.91      6.90 o 
 -11   5   1       50.81       55.32      4.18 o 
 -10   5   1       32.35       27.55      1.80 o 
  -9   5   1       32.47       34.79      1.59 o 
  -8   5   1       99.33       90.13      2.01 o 
  -7   5   1      641.96      652.76      5.25 o 
  -6   5   1      131.71      117.58      2.11 o 
  -5   5   1      720.98      708.53      4.99 o 
  -4   5   1       81.83       71.58      1.25 o 
  -3   5   1     1715.86     1866.57     16.11 o 
  -2   5   1     1352.50     1325.67     11.85 o 
  -1   5   1      120.73      118.89      1.62 o 
   0   5   1     2952.48     2962.47     23.81 o 
   1   5   1       30.59       25.66      0.87 o 
   2   5   1       14.22        5.12      0.76 o 
   3   5   1      148.08      153.53      1.64 o 
   4   5   1      786.78      802.60      5.17 o 
   5   5   1      611.94      590.43      4.30 o 
   6   5   1       29.68       27.00      1.08 o 
   7   5   1       85.73       96.59      1.96 o 
   8   5   1      168.83      167.37      2.62 o 
   9   5   1       80.19       81.15      1.91 o 
  10   5   1       17.61       15.65      1.43 o 
  11   5   1        0.18        0.42      1.15 o 
  12   5   1       26.03       27.16      3.03 o 
 -12   6   1        1.04        2.50      1.51 o 
 -11   6   1       10.02        6.84      1.65 o 
 -10   6   1       57.41       52.61      2.33 o 
  -9   6   1      151.01      145.93      2.94 o 
  -8   6   1       47.08       46.20      1.84 o 
  -7   6   1      170.74      163.70      2.23 o 
  -6   6   1      719.05      725.18      5.81 o 
  -5   6   1      121.71      136.69      1.68 o 
  -4   6   1      183.70      191.99      2.03 o 
  -3   6   1        0.11        0.34      0.29 o 
  -2   6   1     1877.92     1937.87     13.78 o 
  -1   6   1       34.70       48.53      1.02 o 
   0   6   1      101.73       82.16      1.45 o 
   1   6   1       76.41       66.39      1.43 o 
   2   6   1       50.57       48.40      0.89 o 
   3   6   1      127.75      101.50      1.46 o 
   4   6   1       34.84       34.07      0.89 o 
   5   6   1        6.75        6.16      0.51 o 
   6   6   1        9.58        9.59      0.82 o 
   7   6   1       35.09       35.27      1.25 o 
   8   6   1       10.40       10.92      0.94 o 
   9   6   1        3.05        4.43      0.84 o 
  10   6   1      182.01      189.23      4.58 o 
  11   6   1       16.49       14.63      1.78 o 
  12   6   1        6.10        6.74      2.19 o 
 -12   7   1       78.84       83.65      3.48 o 
 -11   7   1       30.26       30.58      2.38 o 
 -10   7   1      137.78      149.33      3.78 o 
  -9   7   1      155.79      152.94      3.46 o 
  -8   7   1       10.46       11.08      1.40 o 
  -7   7   1       76.58       69.34      1.75 o 
  -6   7   1      118.09      130.69      1.94 o 
  -5   7   1      133.35      124.78      1.66 o 
  -4   7   1       30.70       27.76      0.72 o 
  -3   7   1       40.76       29.49      0.74 o 
  -2   7   1        9.41        3.47      0.35 o 
  -1   7   1      270.13      277.18      2.75 o 
   0   7   1      772.52      758.56      6.56 o 
   1   7   1      459.63      491.15      3.56 o 
   2   7   1      741.67      809.38      5.52 o 
   3   7   1      487.01      451.60      3.71 o 
   4   7   1      466.56      452.61      3.47 o 
   5   7   1        0.83        0.95      0.40 o 
   6   7   1      148.65      160.29      2.37 o 
   7   7   1       83.62       74.58      1.80 o 
   8   7   1        0.57        0.91      0.64 o 
   9   7   1       22.34       16.37      1.33 o 
  10   7   1        6.67        5.25      1.13 o 
  11   7   1       26.08       26.38      2.13 o 
 -12   8   1       73.08       74.36      3.43 o 
 -11   8   1        7.66        6.43      1.59 o 
 -10   8   1       95.24       98.91      3.00 o 
  -9   8   1       32.57       32.01      2.16 o 
  -8   8   1      393.80      404.65      4.83 o 
  -7   8   1       89.76       96.26      2.76 o 
  -6   8   1      587.43      608.47      5.18 o 
  -5   8   1     1933.67     1925.53     11.71 o 
  -4   8   1     1014.51     1030.68      6.29 o 
  -3   8   1     1398.69     1412.35      8.19 o 
  -2   8   1      475.32      475.10      3.63 o 
  -1   8   1     2692.51     2848.07     16.21 o 
   0   8   1       38.95       54.79      0.95 o 
   1   8   1      967.59      951.25      5.92 o 
   2   8   1      788.55      775.87      5.49 o 
   3   8   1     1204.88     1183.69      7.27 o 
   4   8   1     2168.13     2196.11     12.71 o 
   5   8   1      347.42      324.85      3.51 o 
   6   8   1      504.12      522.08      5.00 o 
   7   8   1      189.17      200.08      2.86 o 
   8   8   1      745.60      797.23      7.43 o 
   9   8   1       11.93       10.56      1.22 o 
  10   8   1      101.94      102.02      2.77 o 
  11   8   1       13.15       12.47      1.79 o 
 -12   9   1        0.72       -0.22      1.69 o 
 -11   9   1       71.63       71.58      3.74 o 
 -10   9   1       21.84       18.93      1.67 o 
  -9   9   1      473.45      503.51      6.65 o 
  -8   9   1       23.29       20.24      1.21 o 
  -7   9   1      445.06      419.46      6.26 o 
  -6   9   1      120.73      102.85      2.37 o 
  -5   9   1      619.84      587.74      5.23 o 
  -4   9   1      792.58      828.53      5.77 o 
  -3   9   1      184.46      163.46      1.73 o 
  -2   9   1     2755.81     2652.36     14.25 o 
  -1   9   1       28.43       27.01      0.79 o 
   0   9   1     2385.00     2405.58     13.47 o 
   1   9   1      286.51      277.69      2.31 o 
   2   9   1     1679.14     1718.91      9.46 o 
   3   9   1      472.11      469.15      3.44 o 
   4   9   1      331.91      356.71      3.05 o 
   5   9   1      302.01      253.55      3.06 o 
   6   9   1       78.07       79.60      1.76 o 
   7   9   1      407.64      409.62      4.48 o 
   8   9   1       32.29       32.25      1.45 o 
   9   9   1      151.24      152.57      3.23 o 
  10   9   1        0.87        1.29      1.24 o 
  11   9   1      120.96      131.36      4.37 o 
 -12  10   1       13.85       10.42      2.24 o 
 -11  10   1        4.39        4.66      1.81 o 
 -10  10   1        1.70        3.59      1.36 o 
  -9  10   1        1.29        1.90      1.09 o 
  -8  10   1       23.57       24.29      1.77 o 
  -7  10   1      157.50      162.33      2.71 o 
  -6  10   1       10.80       13.49      0.90 o 
  -5  10   1       74.67       61.91      1.80 o 
  -4  10   1        3.41        2.79      0.49 o 
  -3  10   1      259.45      233.04      2.29 o 
  -2  10   1      110.45      105.24      1.28 o 
  -1  10   1        1.25        1.95      0.31 o 
   0  10   1      252.98      241.32      2.15 o 
   1  10   1     1016.18      960.28      6.05 o 
   2  10   1        0.54        3.36      0.39 o 
   3  10   1      122.71      108.43      1.50 o 
   4  10   1       34.52       21.29      1.06 o 
   5  10   1      143.41      128.25      2.13 o 
   6  10   1      175.49      180.17      2.68 o 
   7  10   1      109.11      116.29      2.24 o 
   8  10   1       30.46       32.25      1.61 o 
   9  10   1        2.68        2.66      1.05 o 
  10  10   1       47.91       52.19      3.05 o 
  11  10   1        0.13       -0.39      1.58 o 
 -11  11   1        0.78       -0.04      1.61 o 
 -10  11   1       54.04       53.64      3.28 o 
  -9  11   1        2.09        0.90      1.13 o 
  -8  11   1      130.11      125.33      3.86 o 
  -7  11   1       28.62       27.87      1.43 o 
  -6  11   1       84.84       94.29      1.97 o 
  -5  11   1        0.19        0.69      0.51 o 
  -4  11   1      291.94      290.09      3.37 o 
  -3  11   1      917.57      877.42      6.04 o 
  -2  11   1      677.00      685.72      4.85 o 
  -1  11   1      265.92      260.75      2.37 o 
   0  11   1     1832.13     1828.86      9.48 o 
   1  11   1      371.72      332.96      2.73 o 
   2  11   1      753.49      757.42      5.04 o 
   3  11   1        9.62       12.44      0.70 o 
   4  11   1       38.06       36.71      1.24 o 
   5  11   1      310.14      302.94      3.56 o 
   6  11   1        4.21        3.27      0.68 o 
   7  11   1       75.54       71.80      1.87 o 
   8  11   1        2.94        1.67      0.87 o 
   9  11   1       96.61       97.99      2.90 o 
  10  11   1        4.98        3.87      1.45 o 
  11  11   1        0.10        0.34      1.93 o 
 -11  12   1        9.56        3.19      1.87 o 
 -10  12   1       96.37       92.13      4.05 o 
  -9  12   1        0.50        2.32      1.26 o 
  -8  12   1       13.55       11.54      1.42 o 
  -7  12   1       21.78       24.03      1.36 o 
  -6  12   1       27.31       24.19      1.19 o 
  -5  12   1      130.08      129.08      2.26 o 
  -4  12   1        0.70        0.37      0.49 o 
  -3  12   1        0.92        4.27      0.57 o 
  -2  12   1      766.17      714.85      5.19 o 
  -1  12   1       22.62       18.77      0.78 o 
   0  12   1       16.73       16.87      0.72 o 
   1  12   1      403.03      319.61      2.79 o 
   2  12   1       22.72       27.45      1.03 o 
   3  12   1       55.32       59.48      1.41 o 
   4  12   1      163.23      154.17      2.30 o 
   5  12   1       31.16       33.23      1.28 o 
   6  12   1       74.06       81.71      2.18 o 
   7  12   1        2.25        2.93      0.79 o 
   8  12   1        2.11        2.72      0.94 o 
   9  12   1       59.25       57.59      3.15 o 
  10  12   1       18.53       18.80      2.07 o 
 -11  13   1       31.59       24.18      2.74 o 
 -10  13   1        3.35        2.42      1.71 o 
  -9  13   1       89.56       91.62      3.41 o 
  -8  13   1      119.20      122.26      3.37 o 
  -7  13   1       21.04       20.92      1.58 o 
  -6  13   1       58.98       58.96      1.88 o 
  -5  13   1        0.74        0.02      0.58 o 
  -4  13   1       96.41       98.59      2.73 o 
  -3  13   1        6.52        2.42      0.55 o 
  -2  13   1       46.80       46.45      1.98 o 
  -1  13   1       23.35       19.94      0.95 o 
   0  13   1      108.77       89.45      1.42 o 
   1  13   1       66.05       59.07      1.22 o 
   2  13   1       29.29       44.28      1.23 o 
   3  13   1       42.27       43.01      1.46 o 
   4  13   1        3.32        4.02      0.65 o 
   5  13   1       36.68       33.87      1.37 o 
   6  13   1       75.04       70.13      2.66 o 
   7  13   1       37.46       37.74      1.77 o 
   8  13   1       88.78       93.26      3.58 o 
   9  13   1        0.29        0.00      1.38 o 
  10  13   1        0.07        1.15      1.68 o 
 -10  14   1        4.59        2.95      1.78 o 
  -9  14   1      109.82      120.40      3.71 o 
  -8  14   1       21.20       19.05      1.75 o 
  -7  14   1      194.19      199.10      4.40 o 
  -6  14   1        4.24        3.04      0.84 o 
  -5  14   1      300.97      301.28      3.99 o 
  -4  14   1      128.73      117.09      2.22 o 
  -3  14   1      160.86      161.69      2.42 o 
  -2  14   1       55.61       54.50      1.45 o 
  -1  14   1      144.35      140.89      2.13 o 
   0  14   1      143.16      148.61      2.16 o 
   1  14   1       48.74       45.37      1.31 o 
   2  14   1       92.59       93.33      1.84 o 
   3  14   1       65.95       60.97      1.73 o 
   4  14   1      269.27      278.09      4.58 o 
   5  14   1        9.43       10.16      0.96 o 
   6  14   1       38.35       41.18      1.62 o 
   7  14   1      112.97      121.21      4.96 o 
   8  14   1       39.58       44.31      2.25 o 
   9  14   1        0.16       -0.50      1.30 o 
  10  14   1        0.16       -0.42      2.01 o 
 -10  15   1        0.46        2.44      1.86 o 
  -9  15   1        1.26        1.59      1.34 o 
  -8  15   1       27.05       24.01      2.35 o 
  -7  15   1       76.19       76.13      3.51 o 
  -6  15   1      187.94      204.54      4.05 o 
  -5  15   1       84.34       91.67      2.44 o 
  -4  15   1      168.79      170.71      2.89 o 
  -3  15   1       36.24       40.26      1.42 o 
  -2  15   1      148.35      149.46      3.92 o 
  -1  15   1      127.07      123.48      2.52 o 
   0  15   1       40.57       46.20      1.56 o 
   1  15   1       15.14       13.27      0.86 o 
   2  15   1      403.96      393.25      4.53 o 
   3  15   1      148.04      151.29      2.55 o 
   4  15   1       80.69       79.41      2.01 o 
   5  15   1      395.04      424.92      6.30 o 
   6  15   1      201.90      195.33      4.01 o 
   7  15   1      163.66      160.47      3.70 o 
   8  15   1       25.68       22.34      1.92 o 
   9  15   1      111.95      121.93      4.58 o 
  -9  16   1        6.02        6.11      1.86 o 
  -8  16   1      263.91      283.67      6.10 o 
  -7  16   1       20.44       22.42      2.37 o 
  -6  16   1      205.09      195.67      4.22 o 
  -5  16   1       88.51       88.43      3.09 o 
  -4  16   1      169.54      162.81      2.98 o 
  -3  16   1      717.67      728.23      8.07 o 
  -2  16   1        7.23        7.18      0.84 o 
  -1  16   1     1504.08     1545.29     12.25 o 
   0  16   1      121.76      128.21      2.49 o 
   1  16   1      891.72      902.46      8.39 o 
   2  16   1       94.28       85.79      2.45 o 
   3  16   1      484.02      499.84      5.47 o 
   4  16   1      159.00      144.94      2.92 o 
   5  16   1       59.48       59.57      2.32 o 
   6  16   1      207.06      196.11      4.10 o 
   7  16   1        0.01        0.15      1.10 o 
   8  16   1      113.64      117.57      4.27 o 
   9  16   1        9.42       11.23      2.68 o 
  -9  17   1      126.20      137.72      6.51 o 
  -8  17   1        5.90        6.97      1.61 o 
  -7  17   1       82.12       87.52      4.15 o 
  -6  17   1       36.93       38.41      2.64 o 
  -5  17   1      241.41      245.82      4.74 o 
  -4  17   1      426.73      439.91      5.46 o 
  -3  17   1       60.13       56.87      1.85 o 
  -2  17   1      191.72      195.40      3.11 o 
  -1  17   1        0.35        5.05      1.08 o 
   0  17   1      504.99      513.47      5.75 o 
   1  17   1        4.14        4.49      0.89 o 
   2  17   1      309.65      304.96      5.11 o 
   3  17   1      493.11      506.93      5.64 o 
   4  17   1      112.91      112.68      3.07 o 
   5  17   1       56.97       55.30      3.31 o 
   6  17   1       50.69       52.27      3.42 o 
   7  17   1      239.39      263.53      6.06 o 
   8  17   1        0.23        0.04      1.41 o 
  -8  18   1        6.06        7.38      1.73 o 
  -7  18   1        0.21        2.30      1.38 o 
  -6  18   1        1.59        0.45      1.19 o 
  -5  18   1      132.81      134.06      4.86 o 
  -4  18   1       70.86       69.88      2.71 o 
  -3  18   1       37.68       35.87      1.59 o 
  -2  18   1      120.64      120.07      2.59 o 
  -1  18   1       45.39       52.09      1.87 o 
   0  18   1      135.47      145.08      3.36 o 
   1  18   1       11.96       12.15      1.16 o 
   2  18   1      178.43      182.30      3.50 o 
   3  18   1        5.20        3.48      0.94 o 
   4  18   1       32.11       27.65      1.81 o 
   5  18   1       38.85       41.78      2.23 o 
   6  18   1        3.61        3.09      1.22 o 
   7  18   1       27.49       32.77      2.33 o 
   8  18   1        0.18       -0.33      1.92 o 
  -8  19   1       37.55       44.29      5.63 o 
  -7  19   1       17.24       20.08      2.13 o 
  -6  19   1       14.76       15.89      1.84 o 
  -5  19   1       13.00       11.98      1.68 o 
  -4  19   1        0.02        0.79      1.20 o 
  -3  19   1        8.36        7.05      1.22 o 
  -2  19   1       11.96       14.38      1.68 o 
  -1  19   1       34.86       32.27      1.59 o 
   0  19   1        0.25        1.33      0.86 o 
   1  19   1        6.89        5.54      0.99 o 
   2  19   1      160.66      171.54      5.33 o 
   3  19   1        0.03        0.46      1.00 o 
   4  19   1        0.02        0.56      1.07 o 
   5  19   1       20.25       18.37      1.75 o 
   6  19   1       26.80       30.25      2.04 o 
   7  19   1        1.30        0.50      1.86 o 
  -7  20   1       12.48        9.46      2.19 o 
  -6  20   1       50.86       59.59      4.32 o 
  -5  20   1        5.53        5.77      1.52 o 
  -4  20   1      332.58      349.84      6.32 o 
  -3  20   1       97.84       99.68      3.35 o 
  -2  20   1        0.62        1.49      1.14 o 
  -1  20   1       95.79      105.63      3.15 o 
   0  20   1       16.13       15.99      1.39 o 
   1  20   1      143.30      156.97      3.56 o 
   2  20   1       24.30       22.50      1.67 o 
   3  20   1        0.72        1.74      1.12 o 
   4  20   1        3.44        3.67      1.29 o 
   5  20   1       22.29       21.00      1.86 o 
   6  20   1      117.02      134.59      7.78 o 
  -6  21   1      222.89      248.98      6.56 o 
  -5  21   1        0.33       -0.32      1.57 o 
  -4  21   1      424.06      460.44      9.16 o 
  -3  21   1        2.36        1.36      1.50 o 
  -2  21   1      246.86      259.11      5.75 o 
  -1  21   1        1.21        1.41      1.35 o 
   0  21   1      255.06      259.33      5.10 o 
   1  21   1       15.07       17.14      1.54 o 
   2  21   1      388.03      421.46      6.95 o 
   3  21   1      306.96      325.00      9.77 o 
   4  21   1      264.96      296.79      5.61 o 
   5  21   1       78.19       77.06      4.22 o 
  -5  22   1       20.76       20.62      2.60 o 
  -4  22   1       12.05       16.87      2.37 o 
  -3  22   1        6.60        3.69      1.70 o 
  -2  22   1       10.10        7.52      1.85 o 
  -1  22   1       50.93       54.30      3.58 o 
   0  22   1       11.91       12.14      2.26 o 
   1  22   1       12.94       11.53      1.76 o 
   2  22   1       16.10       18.07      2.17 o 
   3  22   1        4.15        3.09      1.72 o 
   4  22   1        0.21        0.64      1.70 o 
  -3  23   1        5.22        4.23      1.88 o 
  -2  23   1       28.64       22.96      2.49 o 
  -1  23   1       16.45       12.85      2.76 o 
   0  23   1       10.97       12.09      1.93 o 
   1  23   1        0.27        1.87      1.55 o 
   2  23   1        1.93        2.51      1.74 o 
   3  23   1        0.76       -0.26      1.69 o 
 -13   0   2        0.32       -1.27      1.81 o 
 -12   0   2      203.40      219.17     13.03 o 
 -11   0   2       76.30       86.27      5.17 o 
 -10   0   2       86.86       85.42      4.65 o 
  -9   0   2      261.61      255.68      8.77 o 
  -8   0   2       11.62       11.66      1.65 o 
  -7   0   2     1222.85     1221.78     15.20 o 
  -6   0   2      657.98      652.47      8.88 o 
  -5   0   2      430.28      416.07      6.47 o 
  -4   0   2      887.09      867.33     13.60 o 
  -3   0   2      390.05      477.73     10.46 o 
  -2   0   2    16932.82    18044.15    466.16 o 
  -1   0   2    18586.07    19548.17    244.62 o 
   0   0   2    10826.56    11097.26    134.34 o 
   1   0   2       64.77       66.18      2.79 o 
   2   0   2     6741.53     7430.49     90.97 o 
   3   0   2     2300.28     2360.50     18.09 o 
   4   0   2     1014.63      998.02      7.94 o 
   5   0   2      756.78      719.61      6.60 o 
   6   0   2        1.71        2.31      0.82 o 
   7   0   2     1089.49     1105.46     12.12 o 
   8   0   2       66.97       61.72      3.61 o 
   9   0   2      445.09      456.92      9.99 o 
  10   0   2        0.26        0.05      1.21 o 
  11   0   2      234.27      252.99      7.07 o 
  12   0   2       53.34       47.61      4.25 o 
 -13   1   2        8.88        5.43      1.71 o 
 -12   1   2       93.69       91.61      3.48 o 
 -11   1   2       43.65       43.01      2.70 o 
 -10   1   2      279.79      288.02      5.41 o 
  -9   1   2      124.21      123.57      3.33 o 
  -8   1   2      482.78      481.55      6.19 o 
  -7   1   2       10.30        8.94      0.72 o 
  -6   1   2      875.90      920.28      7.94 o 
  -5   1   2     1123.73     1207.70     10.77 o 
  -4   1   2      902.01      941.16      9.08 o 
  -3   1   2      236.01      207.01      3.31 o 
  -2   1   2    15593.24    17076.05    192.05 o 
  -1   1   2     2209.51     2223.38     20.50 o 
   0   1   2      258.81      308.26      3.79 o 
   1   1   2      249.82      214.19      2.69 o 
   2   1   2       52.93       38.81      1.09 o 
   3   1   2     1059.55     1047.97      5.95 o 
   4   1   2      513.22      529.74      3.87 o 
   5   1   2      508.65      514.67      3.60 o 
   6   1   2      189.90      180.10      2.29 o 
   7   1   2      208.75      208.26      3.48 o 
   8   1   2      373.03      388.54      4.52 o 
   9   1   2       42.00       43.35      1.70 o 
  10   1   2       94.85       85.59      2.61 o 
  11   1   2        2.22        1.73      1.39 o 
 -13   2   2       19.64       17.96      2.15 o 
 -12   2   2      158.59      163.69      6.19 o 
 -11   2   2       37.37       31.63      3.61 o 
 -10   2   2       75.44       77.73      2.97 o 
  -9   2   2       26.31       23.45      2.25 o 
  -8   2   2      132.78      125.81      3.07 o 
  -7   2   2      119.64      122.63      2.47 o 
  -6   2   2      541.14      577.86      5.45 o 
  -5   2   2      674.33      652.66      6.31 o 
  -4   2   2      227.20      235.22      2.91 o 
  -3   2   2      721.52      693.73      7.56 o 
  -2   2   2       67.27       65.73      1.38 o 
  -1   2   2     1348.95     1290.78     11.45 o 
   0   2   2       52.81       48.36      1.17 o 
   1   2   2     1629.76     1642.34     14.68 o 
   2   2   2     1819.00     2026.32     14.83 o 
   3   2   2      610.08      603.19      3.82 o 
   4   2   2      579.13      569.26      3.62 o 
   5   2   2      375.07      326.46      2.71 o 
   6   2   2      196.60      214.46      3.18 o 
   7   2   2        0.38        0.56      0.59 o 
   8   2   2      235.29      246.20      3.52 o 
   9   2   2      106.82      117.41      3.45 o 
  10   2   2       17.61       16.37      1.57 o 
  11   2   2       14.10       13.51      1.82 o 
 -13   3   2       73.04       75.27      5.46 o 
 -12   3   2        2.63        2.15      1.36 o 
 -11   3   2       93.20       96.36      3.32 o 
 -10   3   2        6.25        4.71      1.24 o 
  -9   3   2      696.52      712.49      9.34 o 
  -8   3   2      995.40      997.96     11.03 o 
  -7   3   2      265.32      245.65      3.56 o 
  -6   3   2      480.03      487.16      4.47 o 
  -5   3   2      404.23      412.88      4.70 o 
  -4   3   2     1354.23     1370.63     11.84 o 
  -3   3   2      484.41      518.41      5.94 o 
  -2   3   2      692.28      693.95      6.97 o 
  -1   3   2      444.51      462.26      5.03 o 
   0   3   2     1430.92     1399.36     13.20 o 
   1   3   2      620.30      664.80      6.88 o 
   2   3   2      577.19      566.89      4.92 o 
   3   3   2      115.89      110.48      1.35 o 
   4   3   2     1372.20     1268.03      6.90 o 
   5   3   2      236.88      240.18      2.16 o 
   6   3   2      480.14      439.82      3.98 o 
   7   3   2      150.83      143.91      2.29 o 
   8   3   2        8.47        7.99      0.87 o 
   9   3   2       12.61       12.06      1.07 o 
  10   3   2        0.02       -0.24      1.01 o 
  11   3   2       35.09       33.32      3.27 o 
 -13   4   2        3.76        5.74      1.98 o 
 -12   4   2       13.77       13.42      2.08 o 
 -11   4   2       25.24       25.77      2.08 o 
 -10   4   2       27.71       24.07      1.98 o 
  -9   4   2       41.76       45.46      2.12 o 
  -8   4   2       56.44       55.15      2.20 o 
  -7   4   2        7.16        9.45      0.82 o 
  -6   4   2      160.67      155.53      2.32 o 
  -5   4   2      453.83      466.63      4.26 o 
  -4   4   2     1543.21     1690.54     15.30 o 
  -3   4   2      176.83      174.05      2.64 o 
  -2   4   2      619.41      626.40      8.42 o 
  -1   4   2       35.24       38.09      1.09 o 
   0   4   2      161.31      153.16      2.15 o 
   1   4   2       22.26       24.32      0.86 o 
   2   4   2        0.35        0.99      0.34 o 
   3   4   2      994.94      996.68      6.06 o 
   4   4   2      593.05      623.19      4.04 o 
   5   4   2     1026.54      965.04      5.94 o 
   6   4   2        5.17        3.77      0.52 o 
   7   4   2      271.14      259.52      3.67 o 
   8   4   2       55.91       57.02      1.84 o 
   9   4   2      140.17      135.64      2.94 o 
  10   4   2        1.52        3.18      1.12 o 
  11   4   2       81.39       73.69      3.48 o 
 -13   5   2        0.17        1.44      1.76 o 
 -12   5   2       39.80       39.04      2.93 o 
 -11   5   2        0.10        0.46      1.63 o 
 -10   5   2       81.64       87.97      2.92 o 
  -9   5   2       23.57       23.88      1.83 o 
  -8   5   2       84.43       82.70      2.24 o 
  -7   5   2      382.71      388.45      4.47 o 
  -6   5   2       66.31       60.95      1.37 o 
  -5   5   2      163.85      136.58      2.07 o 
  -4   5   2      314.39      327.93      3.50 o 
  -3   5   2      762.78      734.73      6.63 o 
  -2   5   2       21.00       24.43      0.96 o 
  -1   5   2     1725.16     1854.27     13.96 o 
   0   5   2      411.62      362.39      4.56 o 
   1   5   2     3547.39     3834.74     26.66 o 
   2   5   2      562.93      542.34      5.00 o 
   3   5   2      173.60      162.86      1.76 o 
   4   5   2      173.89      156.87      1.75 o 
   5   5   2      159.67      156.76      1.90 o 
   6   5   2      475.60      483.54      4.37 o 
   7   5   2        2.40        2.03      0.62 o 
   8   5   2       81.06       81.57      2.02 o 
   9   5   2       54.48       60.11      2.14 o 
  10   5   2        7.15        6.59      1.41 o 
  11   5   2       17.79       18.87      2.16 o 
 -13   6   2       12.77        8.44      2.07 o 
 -12   6   2       31.23       32.31      2.81 o 
 -11   6   2        1.34        2.46      1.45 o 
 -10   6   2       11.45       10.78      1.62 o 
  -9   6   2       15.81       14.64      1.51 o 
  -8   6   2       77.60       85.01      2.12 o 
  -7   6   2        0.87        1.15      0.62 o 
  -6   6   2        0.12        1.20      0.50 o 
  -5   6   2       30.79       33.45      1.04 o 
  -4   6   2      444.97      504.52      4.72 o 
  -3   6   2       98.44      110.80      1.45 o 
  -2   6   2      241.65      264.52      3.09 o 
  -1   6   2     1190.76     1330.47      9.83 o 
   0   6   2      278.89      357.81      3.28 o 
   1   6   2      212.54      237.50      2.72 o 
   2   6   2      199.72      186.28      1.78 o 
   3   6   2      142.22      130.71      1.54 o 
   4   6   2       68.55       58.83      1.28 o 
   5   6   2        0.22        1.21      0.44 o 
   6   6   2        0.98        0.95      0.49 o 
   7   6   2       14.22       10.64      0.82 o 
   8   6   2       60.19       62.85      2.66 o 
   9   6   2        9.77        7.63      1.16 o 
  10   6   2       37.08       37.27      2.36 o 
  11   6   2      165.87      181.54      5.58 o 
 -12   7   2       33.92       33.19      4.48 o 
 -11   7   2       75.62       77.98      4.25 o 
 -10   7   2       44.86       45.03      2.72 o 
  -9   7   2       39.22       38.06      2.19 o 
  -8   7   2        5.30        3.94      1.31 o 
  -7   7   2      208.15      207.65      3.00 o 
  -6   7   2       26.85       24.10      1.28 o 
  -5   7   2      169.70      175.43      3.05 o 
  -4   7   2      111.53      109.33      1.68 o 
  -3   7   2     1789.41     1965.28     14.13 o 
  -2   7   2      227.18      273.50      2.94 o 
  -1   7   2      596.20      632.27      4.88 o 
   0   7   2     2199.78     2369.69     13.31 o 
   1   7   2      554.45      552.30      3.93 o 
   2   7   2      325.43      324.09      2.59 o 
   3   7   2      986.08      957.31      5.72 o 
   4   7   2     1109.42     1093.84      6.54 o 
   5   7   2        2.90        2.32      0.47 o 
   6   7   2      213.08      202.88      2.79 o 
   7   7   2       22.57       23.10      1.09 o 
   8   7   2      164.74      163.86      4.07 o 
   9   7   2      105.76      110.46      3.39 o 
  10   7   2      218.24      222.74      6.57 o 
  11   7   2        0.87        2.55      1.59 o 
 -12   8   2       19.18       13.31      2.27 o 
 -11   8   2       13.07       11.50      2.10 o 
 -10   8   2        0.03        1.54      1.50 o 
  -9   8   2      104.21      100.85      3.47 o 
  -8   8   2       10.65        9.76      1.12 o 
  -7   8   2      963.95      965.60      8.99 o 
  -6   8   2      646.12      640.14      6.59 o 
  -5   8   2      107.83      114.31      2.05 o 
  -4   8   2      214.30      198.35      2.65 o 
  -3   8   2      266.14      283.61      2.97 o 
  -2   8   2     1204.21     1237.81      8.36 o 
  -1   8   2       74.39       70.18      1.09 o 
   0   8   2      828.38      849.63      5.38 o 
   1   8   2      195.99      197.19      2.17 o 
   2   8   2      120.40      132.14      2.08 o 
   3   8   2      198.34      194.98      1.92 o 
   4   8   2       21.21       15.86      0.69 o 
   5   8   2      196.84      212.04      2.59 o 
   6   8   2       17.10       20.75      1.05 o 
   7   8   2      300.78      303.05      3.65 o 
   8   8   2       24.40       21.26      1.42 o 
   9   8   2       97.97       99.12      3.06 o 
  10   8   2       14.31       10.73      1.62 o 
  11   8   2        0.49        1.03      1.57 o 
 -12   9   2        8.66        7.44      2.07 o 
 -11   9   2      100.68      101.18      4.09 o 
 -10   9   2       37.43       35.53      3.03 o 
  -9   9   2       42.13       43.44      2.62 o 
  -8   9   2       55.53       48.99      2.31 o 
  -7   9   2      496.55      501.18      5.76 o 
  -6   9   2        0.13        0.70      0.60 o 
  -5   9   2       78.14       77.47      1.82 o 
  -4   9   2      176.22      162.11      2.58 o 
  -3   9   2       14.60       17.03      0.87 o 
  -2   9   2      485.55      508.75      3.75 o 
  -1   9   2      239.59      219.48      1.95 o 
   0   9   2      183.03      186.12      1.75 o 
   1   9   2        0.14        1.12      0.37 o 
   2   9   2       79.40       71.10      1.24 o 
   3   9   2     1301.18     1184.26      6.94 o 
   4   9   2      203.29      170.68      2.25 o 
   5   9   2      323.99      313.86      3.55 o 
   6   9   2        0.00        1.19      0.60 o 
   7   9   2       44.41       41.92      1.67 o 
   8   9   2        9.47       10.81      1.20 o 
   9   9   2       14.93       16.20      1.46 o 
  10   9   2       15.96       16.56      2.16 o 
  11   9   2       19.56       16.33      2.17 o 
 -12  10   2       34.34       33.88      3.08 o 
 -11  10   2        1.33        2.41      1.55 o 
 -10  10   2       69.71       73.78      4.02 o 
  -9  10   2       48.97       49.40      3.71 o 
  -8  10   2      189.04      187.29      3.70 o 
  -7  10   2      876.48      875.12      8.65 o 
  -6  10   2      202.68      203.21      3.26 o 
  -5  10   2      506.60      496.14      5.44 o 
  -4  10   2     1320.55     1303.92     11.53 o 
  -3  10   2     1174.13     1156.11      8.27 o 
  -2  10   2       62.65       65.33      1.28 o 
  -1  10   2     1083.62     1083.44      6.54 o 
   0  10   2       77.98       75.12      1.13 o 
   1  10   2     1264.06     1214.62      7.24 o 
   2  10   2      280.12      268.03      2.50 o 
   3  10   2      702.68      601.13      4.41 o 
   4  10   2        2.78        4.52      0.59 o 
   5  10   2      222.01      215.28      2.87 o 
   6  10   2      156.79      158.64      3.88 o 
   7  10   2       29.06       28.73      1.44 o 
   8  10   2       13.33       12.95      1.27 o 
   9  10   2       38.55       37.68      2.71 o 
  10  10   2       20.26       21.49      2.29 o 
 -12  11   2       11.95       11.96      2.28 o 
 -11  11   2       86.21       96.07      4.37 o 
 -10  11   2       59.40       59.29      3.80 o 
  -9  11   2      121.48      136.53      4.84 o 
  -8  11   2       45.81       47.74      2.98 o 
  -7  11   2       13.68       13.03      1.21 o 
  -6  11   2      289.72      304.85      4.25 o 
  -5  11   2       20.93       19.82      1.19 o 
  -4  11   2      270.73      269.86      3.31 o 
  -3  11   2      997.87      965.96      7.39 o 
  -2  11   2      161.77      147.17      2.56 o 
  -1  11   2      114.10      110.65      1.48 o 
   0  11   2        0.72        2.40      0.45 o 
   1  11   2      198.18      185.40      2.09 o 
   2  11   2        0.43        0.68      0.40 o 
   3  11   2      410.26      376.68      3.66 o 
   4  11   2      131.69      120.17      2.07 o 
   5  11   2      168.50      174.25      2.84 o 
   6  11   2       47.19       47.86      1.87 o 
   7  11   2      116.66      120.89      2.58 o 
   8  11   2        8.61        6.90      1.07 o 
   9  11   2       15.49       11.10      2.13 o 
  10  11   2      102.84      109.44      5.26 o 
 -11  12   2       36.73       40.14      3.24 o 
 -10  12   2       13.54       15.73      2.24 o 
  -9  12   2      260.59      282.13      8.34 o 
  -8  12   2       21.30       23.74      1.69 o 
  -7  12   2      155.10      150.62      3.21 o 
  -6  12   2      278.43      277.28      4.33 o 
  -5  12   2      220.28      203.68      3.31 o 
  -4  12   2      659.50      637.59      6.60 o 
  -3  12   2       83.54       83.97      1.59 o 
  -2  12   2      568.26      574.23      4.70 o 
  -1  12   2      119.32      123.68      1.65 o 
   0  12   2     2212.95     2261.23     13.13 o 
   1  12   2      260.53      255.17      2.69 o 
   2  12   2      352.19      389.78      3.71 o 
   3  12   2      394.42      396.03      3.95 o 
   4  12   2      651.44      653.13      7.01 o 
   5  12   2      446.24      454.72      5.28 o 
   6  12   2       61.48       61.64      1.97 o 
   7  12   2      398.07      406.35      5.32 o 
   8  12   2       10.94       10.47      1.24 o 
   9  12   2      130.59      133.84      3.75 o 
  10  12   2       45.05       43.23      2.88 o 
 -11  13   2       15.40       13.15      2.50 o 
 -10  13   2       52.51       50.07      3.35 o 
  -9  13   2       82.79       87.52      3.92 o 
  -8  13   2      247.51      245.13      5.07 o 
  -7  13   2       75.74       78.88      2.52 o 
  -6  13   2      171.04      178.36      3.50 o 
  -5  13   2       38.08       42.66      1.82 o 
  -4  13   2      444.41      402.43      5.25 o 
  -3  13   2      548.32      563.34      5.61 o 
  -2  13   2      129.94      119.10      2.27 o 
  -1  13   2      477.82      490.49      4.06 o 
   0  13   2        2.40        0.83      0.45 o 
   1  13   2     1171.43     1102.93      7.86 o 
   2  13   2      111.56      114.10      1.94 o 
   3  13   2      424.20      431.74      4.27 o 
   4  13   2      243.30      251.31      3.55 o 
   5  13   2       75.58       80.71      2.15 o 
   6  13   2      541.39      561.34      6.91 o 
   7  13   2       20.09       19.51      1.65 o 
   8  13   2      314.11      360.23      8.73 o 
   9  13   2        6.23        6.93      1.65 o 
 -11  14   2        6.57        5.38      2.10 o 
 -10  14   2      415.11      436.95     15.44 o 
  -9  14   2       64.46       70.78      3.71 o 
  -8  14   2      110.70      121.29      4.12 o 
  -7  14   2       44.27       44.89      2.73 o 
  -6  14   2       27.74       31.70      2.33 o 
  -5  14   2      112.28      111.64      2.78 o 
  -4  14   2       72.01       62.46      2.20 o 
  -3  14   2      214.67      218.24      3.16 o 
  -2  14   2       27.55       24.68      1.14 o 
  -1  14   2      537.28      510.61      4.73 o 
   0  14   2       29.25       23.88      1.04 o 
   1  14   2        0.32        1.05      0.53 o 
   2  14   2       79.29       82.63      2.19 o 
   3  14   2       35.93       37.87      1.43 o 
   4  14   2       77.17       70.34      1.95 o 
   5  14   2       55.10       58.65      2.84 o 
   6  14   2      478.96      515.01      6.88 o 
   7  14   2       23.00       19.12      1.49 o 
   8  14   2       18.11       18.06      1.83 o 
   9  14   2        0.97        1.04      1.46 o 
 -10  15   2        4.61        7.45      2.15 o 
  -9  15   2        1.80        2.24      1.64 o 
  -8  15   2        0.28        1.17      1.34 o 
  -7  15   2      122.85      128.73      3.63 o 
  -6  15   2      253.37      262.92      4.57 o 
  -5  15   2      210.23      205.56      3.98 o 
  -4  15   2      269.75      268.05      4.35 o 
  -3  15   2       73.72       76.06      2.12 o 
  -2  15   2      191.85      195.50      3.88 o 
  -1  15   2       60.27       63.64      1.54 o 
   0  15   2      558.40      547.77      5.15 o 
   1  15   2       14.18       10.41      0.87 o 
   2  15   2      415.95      398.83      4.46 o 
   3  15   2        5.30        3.95      0.74 o 
   4  15   2      118.58      107.43      2.36 o 
   5  15   2       23.18       24.53      1.50 o 
   6  15   2       21.86       24.55      2.44 o 
   7  15   2       13.28       12.40      1.88 o 
   8  15   2        3.75        1.22      1.35 o 
   9  15   2       92.44       83.92      4.89 o 
 -10  16   2        2.34        6.26      2.08 o 
  -9  16   2       86.80       85.15      3.94 o 
  -8  16   2       11.59       10.96      1.81 o 
  -7  16   2        1.90        2.35      1.20 o 
  -6  16   2        0.04        0.47      1.05 o 
  -5  16   2        7.82        7.04      1.19 o 
  -4  16   2        2.41        2.09      0.94 o 
  -3  16   2       74.57       75.14      2.23 o 
  -2  16   2        0.03        1.53      0.75 o 
  -1  16   2       47.74       46.76      2.24 o 
   0  16   2      116.11      111.72      2.33 o 
   1  16   2       28.49       26.37      1.39 o 
   2  16   2      112.72      119.67      2.47 o 
   3  16   2       35.85       37.45      1.95 o 
   4  16   2      116.00      113.26      2.96 o 
   5  16   2       98.79      101.72      2.65 o 
   6  16   2       50.65       47.91      2.22 o 
   7  16   2       57.24       59.23      3.19 o 
   8  16   2       15.27       14.03      2.19 o 
  -9  17   2       20.42       19.13      3.00 o 
  -8  17   2        3.45        1.92      1.59 o 
  -7  17   2      101.72      100.93      4.54 o 
  -6  17   2       21.05       19.35      1.77 o 
  -5  17   2      211.52      219.75      4.27 o 
  -4  17   2        0.03       -0.73      0.92 o 
  -3  17   2      626.28      648.92      7.83 o 
  -2  17   2      218.72      230.89      3.96 o 
  -1  17   2      189.85      193.23      4.39 o 
   0  17   2      154.28      149.33      2.97 o 
   1  17   2      107.99      109.90      2.36 o 
   2  17   2      152.32      155.20      3.01 o 
   3  17   2        2.60        1.71      0.83 o 
   4  17   2      193.04      192.01      3.48 o 
   5  17   2        3.89        5.41      1.19 o 
   6  17   2      105.79      118.38      4.19 o 
   7  17   2        3.56        3.75      1.70 o 
   8  17   2        4.90        2.80      1.79 o 
  -9  18   2        7.06       10.87      2.72 o 
  -8  18   2       70.62       73.70      5.10 o 
  -7  18   2        9.28       10.49      1.96 o 
  -6  18   2       58.65       61.40      2.83 o 
  -5  18   2        0.28        1.88      1.20 o 
  -4  18   2      104.28      105.04      4.40 o 
  -3  18   2        7.14        5.95      1.17 o 
  -2  18   2        9.67        7.01      1.19 o 
  -1  18   2       11.51       17.60      1.52 o 
   0  18   2       27.11       27.03      2.29 o 
   1  18   2      220.32      219.31      4.97 o 
   2  18   2        0.05        0.53      0.93 o 
   3  18   2        7.41        8.03      1.38 o 
   4  18   2        2.32        1.74      1.20 o 
   5  18   2       58.34       64.35      4.17 o 
   6  18   2        0.08       -0.05      1.49 o 
   7  18   2        9.01        5.70      1.86 o 
  -8  19   2        8.12        7.59      2.14 o 
  -7  19   2       37.04       33.30      2.82 o 
  -6  19   2       51.58       45.65      3.80 o 
  -5  19   2      151.81      156.41      5.13 o 
  -4  19   2        0.03        0.36      1.17 o 
  -3  19   2      104.64      105.35      3.40 o 
  -2  19   2       32.07       32.42      2.04 o 
  -1  19   2       52.50       51.95      2.33 o 
   0  19   2       66.57       66.41      2.55 o 
   1  19   2        1.72        1.93      1.09 o 
   2  19   2      114.14      123.17      3.28 o 
   3  19   2       19.24       18.39      1.79 o 
   4  19   2       72.38       69.62      3.44 o 
   5  19   2        0.01       -0.30      1.52 o 
   6  19   2       46.59       41.67      3.38 o 
  -7  20   2        7.58        9.67      2.24 o 
  -6  20   2        2.51        2.58      1.75 o 
  -5  20   2        6.95        6.63      1.63 o 
  -4  20   2       83.82       85.67      3.70 o 
  -3  20   2       24.12       26.19      2.07 o 
  -2  20   2      147.72      151.99      3.87 o 
  -1  20   2       45.21       39.68      2.17 o 
   0  20   2      178.67      186.87      4.04 o 
   1  20   2       84.95       88.70      2.99 o 
   2  20   2      295.37      313.69      9.55 o 
   3  20   2       54.95       52.16      2.77 o 
   4  20   2       39.69       37.15      2.83 o 
   5  20   2      142.66      132.08      7.88 o 
   6  20   2        0.15        2.23      1.85 o 
  -6  21   2        1.21        1.88      1.88 o 
  -5  21   2        0.27        1.12      1.69 o 
  -4  21   2       56.12       57.71      2.90 o 
  -3  21   2        4.54        4.75      1.49 o 
  -2  21   2        0.16        1.36      1.27 o 
  -1  21   2       22.37       18.96      1.82 o 
   0  21   2       56.93       63.79      2.68 o 
   1  21   2       68.82       71.90      5.02 o 
   2  21   2       23.17       18.72      2.27 o 
   3  21   2        4.10        2.01      1.63 o 
   4  21   2        0.03        0.58      1.70 o 
   5  21   2       35.67       36.19      3.46 o 
  -5  22   2      189.68      215.69     11.33 o 
  -4  22   2        5.27        4.33      1.89 o 
  -3  22   2       91.56       97.72      3.88 o 
  -2  22   2       38.21       35.67      2.83 o 
  -1  22   2      181.74      191.66      5.50 o 
   0  22   2       13.20       12.43      1.66 o 
   1  22   2       57.51       57.82      3.90 o 
   2  22   2       33.65       34.02      2.70 o 
   3  22   2       43.63       34.27      3.28 o 
   4  22   2       21.93       17.31      2.45 o 
  -3  23   2        3.95        2.60      2.23 o 
  -2  23   2        4.99        4.26      1.91 o 
  -1  23   2        4.82        5.42      1.86 o 
   0  23   2       21.31       18.33      2.35 o 
   1  23   2      216.29      231.44      7.63 o 
   2  23   2       18.17       13.52      2.61 o 
 -13   1   3       14.56       13.18      2.70 o 
 -12   1   3       63.29       79.14      4.46 o 
 -11   1   3       25.10       25.41      3.21 o 
 -10   1   3        2.20       -0.58      1.20 o 
  -9   1   3        0.17       -1.14      0.96 o 
  -8   1   3      453.34      470.48      7.03 o 
  -7   1   3      403.09      417.47      6.02 o 
  -6   1   3      259.03      264.65      4.42 o 
  -5   1   3      854.44      903.80      8.05 o 
  -4   1   3     2743.72     3032.35     24.45 o 
  -3   1   3     3114.40     3323.26     29.56 o 
  -2   1   3        1.25        1.50      0.44 o 
  -1   1   3     1193.89     1121.64     10.04 o 
   0   1   3       23.83       24.70      1.02 o 
   1   1   3     3113.46     3223.14     21.14 o 
   2   1   3      692.01      701.50      6.09 o 
   3   1   3      326.76      328.86      2.78 o 
   4   1   3      172.12      170.56      2.16 o 
   5   1   3      468.86      472.37      3.70 o 
   6   1   3        2.92        4.97      0.62 o 
   7   1   3        2.97        3.66      0.78 o 
   8   1   3       64.21       61.26      2.19 o 
   9   1   3        0.53        1.19      1.04 o 
  10   1   3       13.31       10.63      1.47 o 
  11   1   3        2.85        4.35      1.65 o 
 -13   2   3       43.54       42.12      4.06 o 
 -12   2   3       37.68       36.55      5.15 o 
 -11   2   3      210.65      208.08      5.25 o 
 -10   2   3       43.58       49.17      2.69 o 
  -9   2   3      680.20      724.23      9.06 o 
  -8   2   3       77.98       74.31      3.79 o 
  -7   2   3      146.16      152.16      3.48 o 
  -6   2   3        0.11        2.04      0.61 o 
  -5   2   3       68.04       61.92      1.42 o 
  -4   2   3      328.98      317.70      3.59 o 
  -3   2   3      648.28      763.45      7.90 o 
  -2   2   3     1152.93     1108.46      9.72 o 
  -1   2   3      151.29      170.65      2.62 o 
   0   2   3      892.23      879.80      7.93 o 
   1   2   3        6.50        4.85      0.49 o 
   2   2   3      142.92      107.50      1.72 o 
   3   2   3      206.82      194.03      1.99 o 
   4   2   3       26.06       16.71      0.75 o 
   5   2   3      798.70      805.25      5.76 o 
   6   2   3       18.33       16.58      0.85 o 
   7   2   3      341.51      340.46      4.58 o 
   8   2   3        4.62        3.04      0.86 o 
   9   2   3       52.13       52.95      2.15 o 
  10   2   3        7.78        6.15      1.34 o 
  11   2   3        2.93        1.11      1.91 o 
 -13   3   3        0.21        0.03      1.77 o 
 -12   3   3        7.99        9.22      2.23 o 
 -11   3   3       19.93       18.60      2.15 o 
 -10   3   3       10.44       11.11      1.61 o 
  -9   3   3       19.70       15.07      1.51 o 
  -8   3   3      125.84      124.84      3.35 o 
  -7   3   3      914.92      979.23     10.70 o 
  -6   3   3      279.75      294.56      3.95 o 
  -5   3   3      210.23      214.50      3.25 o 
  -4   3   3       91.23       73.92      2.05 o 
  -3   3   3      247.27      270.58      3.22 o 
  -2   3   3     1038.80     1115.24      9.81 o 
  -1   3   3      211.49      238.73      3.12 o 
   0   3   3      613.61      596.38      5.60 o 
   1   3   3       13.89       24.14      0.86 o 
   2   3   3      998.75     1137.17      8.07 o 
   3   3   3       45.49       37.30      0.81 o 
   4   3   3       50.91       61.09      1.48 o 
   5   3   3      280.74      244.05      2.58 o 
   6   3   3       42.74       40.04      1.35 o 
   7   3   3      305.22      313.05      4.42 o 
   8   3   3        0.42        1.28      0.92 o 
   9   3   3      198.77      209.61      3.87 o 
  10   3   3        0.25        1.86      1.21 o 
  11   3   3       24.30       22.34      2.60 o 
 -13   4   3       12.79       15.01      2.84 o 
 -12   4   3       44.44       37.36      2.98 o 
 -11   4   3       19.22       16.00      2.05 o 
 -10   4   3       18.78       16.46      1.76 o 
  -9   4   3       25.00       21.36      1.72 o 
  -8   4   3      133.41      127.89      3.41 o 
  -7   4   3       17.07       15.75      2.46 o 
  -6   4   3        4.73        7.91      0.89 o 
  -5   4   3      229.76      218.24      2.85 o 
  -4   4   3      268.68      272.79      3.26 o 
  -3   4   3      358.32      350.20      3.57 o 
  -2   4   3        0.57        0.98      0.29 o 
  -1   4   3     2851.09     2921.75     19.39 o 
   0   4   3      869.24      923.95      6.83 o 
   1   4   3      685.66      695.79      5.60 o 
   2   4   3      905.17      925.37      6.74 o 
   3   4   3     1877.53     1840.04     11.08 o 
   4   4   3     1296.88     1269.89      7.74 o 
   5   4   3       27.09       37.62      1.08 o 
   6   4   3      135.30      141.26      2.39 o 
   7   4   3        0.78       -0.13      0.71 o 
   8   4   3      377.65      400.28      7.41 o 
   9   4   3      149.83      163.61      4.53 o 
  10   4   3       42.72       34.33      2.05 o 
  11   4   3        1.17        1.65      1.88 o 
 -13   5   3       39.08       35.82      3.35 o 
 -12   5   3      137.89      142.72      6.46 o 
 -11   5   3        9.32        8.93      1.78 o 
 -10   5   3      193.12      196.08      4.98 o 
  -9   5   3      241.60      240.32      4.80 o 
  -8   5   3       95.59       92.71      4.10 o 
  -7   5   3      356.09      362.93      5.76 o 
  -6   5   3        1.80        1.18      0.65 o 
  -5   5   3      951.90      973.23      9.25 o 
  -4   5   3      108.67      112.13      1.94 o 
  -3   5   3      461.86      437.68      4.77 o 
  -2   5   3      704.81      722.76      6.09 o 
  -1   5   3      977.75      953.58      6.81 o 
   0   5   3      749.63      737.89      8.06 o 
   1   5   3      958.35     1001.59      7.05 o 
   2   5   3      353.33      351.10      3.22 o 
   3   5   3        0.33        2.03      0.42 o 
   4   5   3      381.37      376.10      3.16 o 
   5   5   3       20.91       20.70      0.90 o 
   6   5   3      389.42      374.11      3.92 o 
   7   5   3      200.03      204.93      3.44 o 
   8   5   3      326.77      354.74      7.11 o 
   9   5   3       33.32       30.83      1.78 o 
  10   5   3       14.77       12.75      1.56 o 
  11   5   3       12.26       13.31      2.34 o 
 -13   6   3       84.63       97.55      5.18 o 
 -12   6   3        0.33       -0.56      2.06 o 
 -11   6   3      181.83      202.64      4.88 o 
 -10   6   3       39.71       37.52      2.16 o 
  -9   6   3      440.08      448.76      7.95 o 
  -8   6   3      428.73      432.13      7.63 o 
  -7   6   3      199.50      193.18      4.57 o 
  -6   6   3      969.50      983.43     10.43 o 
  -5   6   3      443.38      448.97      5.41 o 
  -4   6   3     1852.52     1860.32     17.72 o 
  -3   6   3       13.32       14.45      0.89 o 
  -2   6   3     4138.29     4161.72     26.54 o 
  -1   6   3       37.00       49.26      1.01 o 
   0   6   3      846.71      805.31      5.93 o 
   1   6   3      345.81      322.26      2.97 o 
   2   6   3     1516.04     1494.43      9.13 o 
   3   6   3      854.81      831.77      5.34 o 
   4   6   3      167.12      165.54      1.99 o 
   5   6   3      576.72      597.56      4.89 o 
   6   6   3       35.80       30.59      1.26 o 
   7   6   3      298.90      305.63      4.61 o 
   8   6   3       94.10       96.41      2.69 o 
   9   6   3       25.16       23.84      1.77 o 
  10   6   3      148.38      158.81      3.40 o 
  11   6   3       59.70       65.97      5.06 o 
 -13   7   3        5.89        4.17      2.37 o 
 -12   7   3      111.00      124.39      8.45 o 
 -11   7   3       45.42       51.62      3.71 o 
 -10   7   3      112.20      117.53      3.57 o 
  -9   7   3       28.08       36.29      2.10 o 
  -8   7   3      456.89      477.81      7.29 o 
  -7   7   3      753.08      735.22      9.56 o 
  -6   7   3      279.27      273.30      4.39 o 
  -5   7   3      746.40      737.34      7.95 o 
  -4   7   3      336.16      364.73      5.23 o 
  -3   7   3     1581.65     1588.00     13.01 o 
  -2   7   3      312.16      318.11      3.75 o 
  -1   7   3      869.96      842.71      6.21 o 
   0   7   3     1130.91     1136.15      7.97 o 
   1   7   3      801.99      720.29      5.65 o 
   2   7   3     2332.23     2285.21     13.96 o 
   3   7   3       69.70       72.42      1.42 o 
   4   7   3      695.60      698.90      5.09 o 
   5   7   3        3.71        2.07      0.55 o 
   6   7   3      404.54      442.06      5.27 o 
   7   7   3        3.24        1.77      0.87 o 
   8   7   3      129.94      132.38      3.16 o 
   9   7   3       16.97       16.43      1.61 o 
  10   7   3       11.80       12.32      1.79 o 
 -12   8   3        0.05       -0.14      1.96 o 
 -11   8   3       33.11       33.89      4.88 o 
 -10   8   3       73.83       72.68      3.66 o 
  -9   8   3        1.08        1.03      1.12 o 
  -8   8   3       68.47       60.59      3.58 o 
  -7   8   3       64.81       65.04      4.98 o 
  -6   8   3        5.62        4.54      0.96 o 
  -5   8   3      618.71      620.01      7.97 o 
  -4   8   3      296.47      273.66      4.03 o 
  -3   8   3      611.24      633.91      6.15 o 
  -2   8   3        1.63        2.95      0.50 o 
  -1   8   3      558.33      531.67      4.12 o 
   0   8   3       70.38       70.01      1.31 o 
   1   8   3       52.59       61.78      1.25 o 
   2   8   3      513.11      518.35      4.89 o 
   3   8   3        7.51        5.27      0.51 o 
   4   8   3      200.15      188.42      3.16 o 
   5   8   3      134.76      131.80      2.25 o 
   6   8   3      696.04      746.55      7.58 o 
   7   8   3        0.02        0.39      0.86 o 
   8   8   3      149.07      154.15      4.23 o 
   9   8   3       21.95       16.24      1.65 o 
  10   8   3       92.81       84.50      4.46 o 
 -12   9   3        1.32        1.86      2.13 o 
 -11   9   3       78.69       88.70      4.58 o 
 -10   9   3        5.05        6.03      1.98 o 
  -9   9   3      139.48      137.21      4.13 o 
  -8   9   3       58.55       60.13      2.70 o 
  -7   9   3      209.62      211.10      3.90 o 
  -6   9   3      231.47      218.19      5.45 o 
  -5   9   3       95.18       87.69      2.44 o 
  -4   9   3      614.95      608.68      7.10 o 
  -3   9   3       78.70       78.94      1.55 o 
  -2   9   3      268.89      282.87      3.01 o 
  -1   9   3      116.85      120.76      1.89 o 
   0   9   3      530.76      530.72      4.31 o 
   1   9   3      342.56      334.89      3.11 o 
   2   9   3      355.97      386.18      3.40 o 
   3   9   3      120.10      125.84      2.03 o 
   4   9   3      156.58      178.76      2.55 o 
   5   9   3       61.67       52.75      1.43 o 
   6   9   3       20.33       20.01      1.35 o 
   7   9   3       42.56       38.21      1.76 o 
   8   9   3        0.15        0.07      1.02 o 
   9   9   3      120.41      134.21      4.18 o 
  10   9   3        2.73        3.51      1.75 o 
 -12  10   3        5.37        5.22      2.23 o 
 -11  10   3       50.22       48.05      3.68 o 
 -10  10   3        0.31       -1.03      1.76 o 
  -9  10   3        2.19        1.22      1.51 o 
  -8  10   3        0.83        0.55      1.05 o 
  -7  10   3       76.55       68.35      3.52 o 
  -6  10   3      131.08      133.18      3.29 o 
  -5  10   3      228.38      218.76      4.06 o 
  -4  10   3        6.71        6.61      0.75 o 
  -3  10   3        1.57        2.52      0.54 o 
  -2  10   3      245.89      238.34      2.92 o 
  -1  10   3      156.27      165.54      2.13 o 
   0  10   3        8.41        8.31      0.69 o 
   1  10   3      409.18      388.79      3.81 o 
   2  10   3       78.31       80.13      1.63 o 
   3  10   3      106.84       82.92      1.51 o 
   4  10   3       22.34       21.57      1.00 o 
   5  10   3       69.57       71.73      1.88 o 
   6  10   3       77.52       87.88      2.33 o 
   7  10   3        9.16        8.12      1.16 o 
   8  10   3        2.98        4.24      1.13 o 
   9  10   3        5.97        5.72      1.48 o 
  10  10   3        6.28        5.89      1.97 o 
 -12  11   3        3.27        3.67      2.25 o 
 -11  11   3        1.97        3.30      2.06 o 
 -10  11   3      127.48      121.43      4.55 o 
  -9  11   3      104.80       98.15      4.59 o 
  -8  11   3      115.56      113.64      3.48 o 
  -7  11   3        0.25        1.29      0.96 o 
  -6  11   3      147.47      138.22      3.16 o 
  -5  11   3      837.61      811.71      9.72 o 
  -4  11   3       93.73       86.73      2.79 o 
  -3  11   3      665.72      647.72      6.16 o 
  -2  11   3      324.63      334.92      3.63 o 
  -1  11   3     3011.04     2893.43     18.46 o 
   0  11   3        2.76        9.23      0.95 o 
   1  11   3      650.79      632.81      5.90 o 
   2  11   3       71.58       58.48      1.51 o 
   3  11   3      391.60      381.01      4.02 o 
   4  11   3      231.02      225.43      3.59 o 
   5  11   3      140.96      130.10      2.90 o 
   6  11   3       90.71      100.47      2.58 o 
   7  11   3       65.58       62.46      2.31 o 
   8  11   3      147.71      155.74      5.52 o 
   9  11   3        3.63        2.50      1.47 o 
 -11  12   3       51.05       59.26      4.21 o 
 -10  12   3        3.73        3.99      2.00 o 
  -9  12   3        6.62        7.25      1.81 o 
  -8  12   3        4.35        3.45      1.27 o 
  -7  12   3       39.56       39.21      1.97 o 
  -6  12   3       22.20       22.11      1.89 o 
  -5  12   3       95.46      100.17      2.51 o 
  -4  12   3       22.96       21.47      1.18 o 
  -3  12   3      317.15      318.04      3.72 o 
  -2  12   3      299.04      279.52      3.42 o 
  -1  12   3       21.44       16.33      0.95 o 
   0  12   3       21.17       11.47      0.88 o 
   1  12   3        1.24        1.77      0.59 o 
   2  12   3       83.38       81.14      1.86 o 
   3  12   3        8.29        9.36      0.95 o 
   4  12   3      275.51      281.81      3.53 o 
   5  12   3       20.55       20.26      1.58 o 
   6  12   3        3.71        5.98      1.09 o 
   7  12   3        0.60        1.41      1.13 o 
   8  12   3        2.22        0.10      1.26 o 
   9  12   3       49.33       48.48      3.32 o 
 -11  13   3       50.27       48.42      6.12 o 
 -10  13   3       75.09       69.92      5.42 o 
  -9  13   3       18.24       19.17      2.38 o 
  -8  13   3       59.85       57.34      2.99 o 
  -7  13   3        6.80        5.30      1.20 o 
  -6  13   3      110.37      112.64      3.72 o 
  -5  13   3       67.88       71.86      2.33 o 
  -4  13   3      321.78      310.76      4.17 o 
  -3  13   3       14.26       14.95      1.00 o 
  -2  13   3       15.14       15.34      0.99 o 
  -1  13   3        0.24        0.69      0.58 o 
   0  13   3        2.26        1.51      0.63 o 
   1  13   3      233.03      242.81      3.22 o 
   2  13   3        2.87        2.81      0.73 o 
   3  13   3      168.76      178.08      2.95 o 
   4  13   3       56.71       57.25      2.06 o 
   5  13   3       68.01       66.23      3.32 o 
   6  13   3       26.64       25.68      1.93 o 
   7  13   3       22.52       19.06      1.83 o 
   8  13   3       55.52       55.12      2.65 o 
   9  13   3        0.68        0.69      1.76 o 
 -11  14   3        6.75        5.71      2.40 o 
 -10  14   3       13.00       11.44      2.50 o 
  -9  14   3      146.91      153.80      9.75 o 
  -8  14   3      114.78      115.59      3.78 o 
  -7  14   3      184.10      196.79      4.33 o 
  -6  14   3      278.47      284.34      5.81 o 
  -5  14   3       41.39       46.27      2.06 o 
  -4  14   3      395.42      397.57      5.02 o 
  -3  14   3       95.22       92.90      2.18 o 
  -2  14   3      596.29      602.77      6.01 o 
  -1  14   3        6.20        5.95      0.80 o 
   0  14   3      486.73      448.91      5.16 o 
   1  14   3       33.43       30.39      1.85 o 
   2  14   3      367.12      360.27      4.78 o 
   3  14   3      387.62      417.21      6.05 o 
   4  14   3       89.43       86.04      2.46 o 
   5  14   3       66.16       66.27      3.17 o 
   6  14   3      232.73      246.19      5.18 o 
   7  14   3      115.03      129.48      6.11 o 
   8  14   3        5.32        4.39      1.65 o 
 -10  15   3       49.16       58.75      4.16 o 
  -9  15   3        2.15        2.42      1.87 o 
  -8  15   3        9.27        9.99      1.83 o 
  -7  15   3        0.55        0.46      1.28 o 
  -6  15   3       17.20       11.52      1.50 o 
  -5  15   3       22.93       20.23      1.77 o 
  -4  15   3       44.99       43.93      1.88 o 
  -3  15   3      158.01      164.83      3.08 o 
  -2  15   3      104.40      103.82      2.36 o 
  -1  15   3      101.92       98.86      2.84 o 
   0  15   3       81.73       82.81      3.64 o 
   1  15   3       27.53       25.64      1.46 o 
   2  15   3       17.41       16.61      1.21 o 
   3  15   3       32.63       30.14      1.62 o 
   4  15   3        4.93        4.04      1.08 o 
   5  15   3      427.43      436.86      7.14 o 
   6  15   3        7.86        5.41      1.34 o 
   7  15   3       76.64       76.10      5.78 o 
   8  15   3        3.49        3.78      1.76 o 
 -10  16   3       48.89       49.62      4.11 o 
  -9  16   3       10.81        7.43      2.40 o 
  -8  16   3       83.34       87.86      3.97 o 
  -7  16   3       14.26       14.70      1.94 o 
  -6  16   3      109.57      114.30      3.99 o 
  -5  16   3      183.76      188.41      4.79 o 
  -4  16   3        7.10        6.27      1.11 o 
  -3  16   3      221.32      235.77      3.87 o 
  -2  16   3      139.93      139.43      2.83 o 
  -1  16   3      190.74      194.84      4.04 o 
   0  16   3       66.23       60.62      2.12 o 
   1  16   3      466.59      492.43      5.90 o 
   2  16   3      186.82      184.47      3.43 o 
   3  16   3      105.01      112.87      3.07 o 
   4  16   3       21.11       17.38      1.61 o 
   5  16   3       45.85       48.45      2.43 o 
   6  16   3       62.95       48.58      3.11 o 
   7  16   3        2.33        1.85      1.68 o 
   8  16   3       27.26       22.10      2.58 o 
  -9  17   3       37.77       40.47      3.51 o 
  -8  17   3        2.50        1.54      1.82 o 
  -7  17   3        8.95        6.82      1.85 o 
  -6  17   3       43.59       45.19      2.73 o 
  -5  17   3       43.60       38.23      2.60 o 
  -4  17   3        9.48       10.72      1.30 o 
  -3  17   3       53.87       50.17      2.25 o 
  -2  17   3       95.60       91.67      2.88 o 
  -1  17   3        1.13        0.80      0.88 o 
   0  17   3       45.75       45.32      1.92 o 
   1  17   3       11.82       10.45      1.23 o 
   2  17   3        2.83        2.49      1.00 o 
   3  17   3       43.75       40.05      2.04 o 
   4  17   3      121.00      118.83      6.26 o 
   5  17   3       39.68       37.44      2.93 o 
   6  17   3        0.04        0.23      1.37 o 
   7  17   3       90.54       94.43      4.20 o 
  -9  18   3       72.79       66.92      4.49 o 
  -8  18   3       11.94       14.58      2.49 o 
  -7  18   3      165.39      172.46      5.26 o 
  -6  18   3      300.98      325.20      7.38 o 
  -5  18   3       51.60       50.45      3.04 o 
  -4  18   3      323.63      332.00      6.22 o 
  -3  18   3        0.21        0.43      1.02 o 
  -2  18   3      609.26      642.33      7.52 o 
  -1  18   3       23.50       22.28      1.70 o 
   0  18   3      693.80      740.87      9.22 o 
   1  18   3      376.12      385.66      5.81 o 
   2  18   3      150.78      153.00      3.59 o 
   3  18   3       73.06       71.30      2.88 o 
   4  18   3       24.80       24.40      2.07 o 
   5  18   3      172.26      196.39      4.67 o 
   6  18   3        4.95        5.64      1.89 o 
  -8  19   3       16.54       14.50      2.61 o 
  -7  19   3       17.22       18.03      2.54 o 
  -6  19   3      164.75      169.13      6.02 o 
  -5  19   3      121.18      123.67      4.51 o 
  -4  19   3        1.33        0.90      1.56 o 
  -3  19   3      119.83      111.33      4.21 o 
  -2  19   3       15.75       16.89      2.14 o 
  -1  19   3      198.05      199.77      4.27 o 
   0  19   3       21.77       22.13      1.71 o 
   1  19   3        7.40        4.76      1.36 o 
   2  19   3       42.91       44.79      2.43 o 
   3  19   3      169.87      179.64      4.22 o 
   4  19   3      186.37      196.16      5.25 o 
   5  19   3        2.57        4.96      1.61 o 
   6  19   3       81.01       82.54      5.33 o 
  -7  20   3        1.35        2.84      2.11 o 
  -6  20   3      189.88      213.93      6.27 o 
  -5  20   3       95.69       96.56      4.30 o 
  -4  20   3       33.06       34.24      3.74 o 
  -3  20   3        3.82        3.97      1.69 o 
  -2  20   3        6.16        6.04      1.72 o 
  -1  20   3       97.18      112.28      3.24 o 
   0  20   3       38.40       36.35      2.15 o 
   1  20   3       37.52       37.18      2.20 o 
   2  20   3        6.58        5.14      1.41 o 
   3  20   3       28.69       27.83      2.21 o 
   4  20   3        0.01        0.02      1.45 o 
   5  20   3        0.03        0.26      1.74 o 
  -6  21   3        6.88        9.59      3.25 o 
  -5  21   3       11.91        9.16      2.44 o 
  -4  21   3       91.08       94.64      6.02 o 
  -3  21   3       14.98        8.62      2.17 o 
  -2  21   3       84.13       84.10      3.53 o 
  -1  21   3       20.70       19.13      2.18 o 
   0  21   3       83.47       80.90      2.95 o 
   1  21   3      216.54      234.49      4.70 o 
   2  21   3        0.32        0.94      1.32 o 
   3  21   3      175.68      174.24      4.68 o 
   4  21   3       60.15       64.22      4.41 o 
  -5  22   3        3.28        3.32      2.05 o 
  -4  22   3        2.63        0.84      1.84 o 
  -3  22   3        9.80        6.12      2.02 o 
  -2  22   3        1.10        3.57      1.74 o 
  -1  22   3        0.02       -0.69      1.52 o 
   0  22   3        4.05        5.91      1.82 o 
   1  22   3      101.29      112.12      5.75 o 
   2  22   3        7.79        5.10      1.87 o 
   3  22   3        0.06        1.59      2.30 o 
  -3  23   3       59.41       58.89      3.71 o 
  -2  23   3        0.08        1.54      1.92 o 
  -1  23   3        3.44        1.48      1.85 o 
   0  23   3       44.25       46.56      3.22 o 
   1  23   3       40.07       43.97      4.35 o 
 -13   0   4        4.46        2.06      3.34 o 
 -12   0   4       71.93       74.15      5.74 o 
 -11   0   4       48.25       46.64      4.04 o 
 -10   0   4       15.98       11.29      3.30 o 
  -9   0   4      115.00       97.29      6.25 o 
  -8   0   4        0.83        2.79      1.94 o 
  -7   0   4      114.08      115.58      4.17 o 
  -6   0   4       55.79       52.75      2.65 o 
  -5   0   4        1.97        3.87      0.91 o 
  -4   0   4     1051.44     1252.17     13.19 o 
  -3   0   4     1198.64     1412.12     19.91 o 
  -2   0   4        0.26        0.39      0.72 o 
  -1   0   4      811.93      905.88     11.38 o 
   0   0   4      447.51      506.60      8.54 o 
   1   0   4      500.05      503.38      6.50 o 
   2   0   4      288.76      278.84      4.50 o 
   3   0   4       98.58       89.93      2.52 o 
   4   0   4      128.44      132.97      3.39 o 
   5   0   4        4.24        4.60      0.83 o 
   6   0   4       21.41       18.49      1.39 o 
   7   0   4      446.70      458.23      7.59 o 
   8   0   4        3.04       -0.32      1.80 o 
   9   0   4       72.37       68.24      4.82 o 
  10   0   4       37.51       32.17      3.80 o 
 -13   1   4       18.89       16.45      3.37 o 
 -12   1   4       63.17       59.68      3.41 o 
 -11   1   4        3.69        2.74      1.50 o 
 -10   1   4       49.40       40.71      3.60 o 
  -9   1   4      130.26      130.40      4.93 o 
  -8   1   4      151.78      154.80      3.96 o 
  -7   1   4        0.11        0.64      0.74 o 
  -6   1   4       71.17       66.42      1.95 o 
  -5   1   4       41.35       47.79      1.71 o 
  -4   1   4     2783.34     3148.87     21.77 o 
  -3   1   4     3413.05     3977.83     33.66 o 
  -2   1   4      816.99      889.36      8.11 o 
  -1   1   4       19.17       17.08      0.91 o 
   0   1   4     1476.28     1660.64     12.19 o 
   1   1   4      649.03      654.97      5.38 o 
   2   1   4        7.03        4.88      0.63 o 
   3   1   4      445.28      414.88      4.17 o 
   4   1   4      109.51       94.38      2.01 o 
   5   1   4      304.01      324.42      3.82 o 
   6   1   4       38.94       34.72      1.60 o 
   7   1   4       69.53       61.64      2.22 o 
   8   1   4       31.77       24.56      2.06 o 
   9   1   4       31.15       28.10      2.48 o 
  10   1   4       75.74       64.78      3.98 o 
 -13   2   4        0.38       -0.46      2.17 o 
 -12   2   4       95.32       88.41      3.96 o 
 -11   2   4       23.10       20.74      2.64 o 
 -10   2   4      864.03      915.88     18.69 o 
  -9   2   4       72.43       74.09      3.48 o 
  -8   2   4      460.70      486.09      8.24 o 
  -7   2   4     1027.03     1084.62     12.23 o 
  -6   2   4      637.15      672.50      8.83 o 
  -5   2   4      794.29      792.30      7.36 o 
  -4   2   4      438.22      545.73      4.44 o 
  -3   2   4     3235.11     3268.71     23.44 o 
  -2   2   4       68.50       62.98      1.49 o 
  -1   2   4     1916.88     1866.99     13.72 o 
   0   2   4     1168.68     1176.36      9.13 o 
   1   2   4     1006.40      913.09      6.76 o 
   2   2   4      910.86      949.06      7.30 o 
   3   2   4      193.95      213.69      3.05 o 
   4   2   4       99.49      111.84      2.15 o 
   5   2   4       17.90       13.61      0.95 o 
   6   2   4      875.77      931.27      7.26 o 
   7   2   4       94.06      102.08      2.64 o 
   8   2   4       67.68       61.50      3.28 o 
   9   2   4       25.13       21.67      2.42 o 
  10   2   4       84.84       77.09      3.63 o 
 -13   3   4      110.06      114.29      6.11 o 
 -12   3   4       10.44        9.19      2.06 o 
 -11   3   4      132.67      145.81      5.22 o 
 -10   3   4      330.80      337.39     15.13 o 
  -9   3   4       16.56       15.87      2.02 o 
  -8   3   4      247.79      249.70      5.57 o 
  -7   3   4      312.88      322.16      5.98 o 
  -6   3   4     1369.11     1458.72     13.12 o 
  -5   3   4       10.57        7.72      0.66 o 
  -4   3   4     1673.98     1697.88     11.61 o 
  -3   3   4       71.77       69.75      1.44 o 
  -2   3   4      957.43      908.67      7.00 o 
  -1   3   4      248.99      239.88      2.90 o 
   0   3   4     1118.87     1074.57      7.64 o 
   1   3   4      570.62      560.88      4.88 o 
   2   3   4     1221.98     1203.27      8.86 o 
   3   3   4     3018.27     2877.50     17.95 o 
   4   3   4      197.10      192.47      2.85 o 
   5   3   4      899.39      891.41      7.23 o 
   6   3   4       52.79       54.97      2.03 o 
   7   3   4      400.00      424.82      5.31 o 
   8   3   4        8.46       11.90      1.50 o 
   9   3   4      117.52      120.65      4.12 o 
  10   3   4       85.19       79.59      4.02 o 
 -13   4   4        0.07        0.48      1.92 o 
 -12   4   4        0.47        1.25      1.69 o 
 -11   4   4       31.89       28.77      2.88 o 
 -10   4   4       45.79       44.99      2.77 o 
  -9   4   4       12.40       12.43      1.94 o 
  -8   4   4       53.63       50.18      2.77 o 
  -7   4   4        5.23        1.56      1.01 o 
  -6   4   4      120.64      123.08      2.77 o 
  -5   4   4        1.31        2.76      0.54 o 
  -4   4   4        3.75        3.37      0.44 o 
  -3   4   4      108.11      114.12      1.51 o 
  -2   4   4      102.05       97.42      1.34 o 
  -1   4   4      415.58      444.01      4.16 o 
   0   4   4        3.49        3.63      0.50 o 
   1   4   4        0.72        0.42      0.40 o 
   2   4   4      106.26      103.82      2.00 o 
   3   4   4      106.27      105.46      1.89 o 
   4   4   4       57.58       40.61      1.46 o 
   5   4   4        5.95        5.30      0.76 o 
   6   4   4        0.39        0.68      0.71 o 
   7   4   4      197.18      192.88      3.56 o 
   8   4   4        0.38        0.62      1.12 o 
   9   4   4        5.31        3.45      2.22 o 
  10   4   4        8.59       10.10      2.03 o 
 -13   5   4        5.29        7.00      2.32 o 
 -12   5   4       18.94       17.74      2.60 o 
 -11   5   4        7.06        5.75      2.96 o 
 -10   5   4        0.76        1.10      1.49 o 
  -9   5   4      126.72      133.92      5.12 o 
  -8   5   4       37.84       39.05      2.86 o 
  -7   5   4        5.27        2.19      1.18 o 
  -6   5   4        0.32        2.68      1.08 o 
  -5   5   4        8.90        8.69      0.95 o 
  -4   5   4      194.84      188.56      2.34 o 
  -3   5   4      648.49      698.80      6.00 o 
  -2   5   4      741.68      767.70      5.98 o 
  -1   5   4       78.25       98.79      1.53 o 
   0   5   4     1135.64     1153.39      8.99 o 
   1   5   4      179.71      185.69      2.48 o 
   2   5   4      161.47      137.09      2.24 o 
   3   5   4        1.88        3.29      0.60 o 
   4   5   4      429.31      420.03      5.35 o 
   5   5   4       20.83       23.08      1.15 o 
   6   5   4       28.52       25.02      1.39 o 
   7   5   4       32.00       34.27      1.86 o 
   8   5   4        5.94        6.82      1.33 o 
   9   5   4        7.70        6.12      1.79 o 
  10   5   4        0.00       -0.57      1.69 o 
 -13   6   4       22.07       16.86      3.27 o 
 -12   6   4        0.13       -0.49      1.61 o 
 -11   6   4        0.46        0.85      1.63 o 
 -10   6   4        8.12        9.08      1.95 o 
  -9   6   4        7.88        6.99      1.62 o 
  -8   6   4       20.54       20.13      3.99 o 
  -7   6   4        2.09        1.36      1.19 o 
  -6   6   4       92.24      109.14      3.56 o 
  -5   6   4      199.04      210.31      3.79 o 
  -4   6   4        9.75       11.29      0.94 o 
  -3   6   4       98.85      104.41      1.74 o 
  -2   6   4      613.76      691.18      5.47 o 
  -1   6   4       12.60       21.77      0.80 o 
   0   6   4        5.52        6.40      0.62 o 
   1   6   4      417.57      407.10      4.20 o 
   2   6   4      272.45      259.23      3.12 o 
   3   6   4       74.95       74.49      1.67 o 
   4   6   4        9.56        9.10      0.86 o 
   5   6   4        0.64        0.54      0.67 o 
   6   6   4       30.41       25.86      1.41 o 
   7   6   4       23.00       21.80      1.60 o 
   8   6   4       30.75       25.37      2.13 o 
   9   6   4       71.93       67.41      3.42 o 
  10   6   4       70.65       70.95      4.10 o 
 -13   7   4       21.14       14.68      3.19 o 
 -12   7   4        5.62        7.00      2.56 o 
 -11   7   4        5.08        3.54      1.63 o 
 -10   7   4       35.19       37.94      2.99 o 
  -9   7   4        0.67        1.72      1.42 o 
  -8   7   4        0.08        2.01      1.54 o 
  -7   7   4       81.81       82.22      3.57 o 
  -6   7   4      134.93      141.82      3.44 o 
  -5   7   4        0.32        1.41      0.77 o 
  -4   7   4      336.82      335.19      5.03 o 
  -3   7   4        0.61        1.49      0.52 o 
  -2   7   4       91.46       88.79      2.41 o 
  -1   7   4      146.35      142.67      1.95 o 
   0   7   4     1082.78     1050.04      9.16 o 
   1   7   4       12.98       13.61      0.81 o 
   2   7   4      545.09      528.70      5.08 o 
   3   7   4       85.76       76.67      1.73 o 
   4   7   4      124.45      124.65      2.16 o 
   5   7   4        9.57        9.33      0.98 o 
   6   7   4        2.34        4.74      0.97 o 
   7   7   4       90.51       90.27      3.10 o 
   8   7   4       47.07       41.62      2.30 o 
   9   7   4      204.75      211.39      7.20 o 
  10   7   4        6.79        6.96      2.03 o 
 -13   8   4        2.18        1.81      2.57 o 
 -12   8   4        4.64        1.87      2.23 o 
 -11   8   4        3.52        2.03      3.09 o 
 -10   8   4       46.08       49.61      4.03 o 
  -9   8   4        5.62        5.48      1.62 o 
  -8   8   4      215.76      210.79      5.14 o 
  -7   8   4        1.33        2.01      1.37 o 
  -6   8   4       69.69       72.98      2.67 o 
  -5   8   4       15.97       22.36      1.62 o 
  -4   8   4      101.50       98.17      3.65 o 
  -3   8   4       64.67       68.83      2.04 o 
  -2   8   4      174.93      189.58      2.65 o 
  -1   8   4      144.20      139.82      2.40 o 
   0   8   4        0.83        1.46      0.53 o 
   1   8   4      125.43      108.34      2.60 o 
   2   8   4       81.21       77.69      2.33 o 
   3   8   4        8.86        9.57      0.77 o 
   4   8   4        4.99        4.80      0.76 o 
   5   8   4      108.61      112.36      2.35 o 
   6   8   4        0.54        0.97      0.92 o 
   7   8   4      122.69      118.54      3.26 o 
   8   8   4        4.54        3.62      1.54 o 
   9   8   4       17.31       13.01      2.12 o 
 -12   9   4        3.92        1.38      2.25 o 
 -11   9   4       54.00       51.49      3.81 o 
 -10   9   4        0.01        1.00      1.84 o 
  -9   9   4     1047.92     1076.14     17.05 o 
  -8   9   4      216.77      223.53      5.47 o 
  -7   9   4      165.96      156.23      3.87 o 
  -6   9   4        3.15        5.33      1.41 o 
  -5   9   4      214.52      227.57      6.41 o 
  -4   9   4      902.33      889.97     10.98 o 
  -3   9   4       22.53       23.79      1.46 o 
  -2   9   4      348.47      365.98      4.34 o 
  -1   9   4       93.80       96.65      2.12 o 
   0   9   4      866.28      814.73      7.39 o 
   1   9   4      225.46      227.80      3.26 o 
   2   9   4      152.42      126.67      2.06 o 
   3   9   4      165.09      174.81      2.94 o 
   4   9   4       32.14       35.29      1.64 o 
   5   9   4      328.90      333.86      4.83 o 
   6   9   4        5.03        4.67      1.16 o 
   7   9   4      139.20      136.37      4.57 o 
   8   9   4       15.14       15.76      1.98 o 
   9   9   4        3.57        5.03      1.93 o 
 -12  10   4      111.05      119.24      6.24 o 
 -11  10   4        1.64        1.27      2.03 o 
 -10  10   4       54.05       58.73      4.09 o 
  -9  10   4       64.63       62.13      3.50 o 
  -8  10   4       42.34       45.56      3.64 o 
  -7  10   4      838.06      859.03     11.77 o 
  -6  10   4      288.75      288.32      5.00 o 
  -5  10   4     2174.39     2140.41     22.89 o 
  -4  10   4       22.39       19.95      1.42 o 
  -3  10   4     1804.39     1795.41     15.42 o 
  -2  10   4       67.69       65.86      1.90 o 
  -1  10   4      982.91      963.09      8.26 o 
   0  10   4      510.68      467.71      5.09 o 
   1  10   4     1210.76     1117.58      9.89 o 
   2  10   4     1147.50     1038.20      8.17 o 
   3  10   4      510.35      481.35      5.06 o 
   4  10   4      604.86      623.64      6.19 o 
   5  10   4       12.31        7.98      1.06 o 
   6  10   4      176.44      182.19      4.92 o 
   7  10   4        0.03        0.17      1.13 o 
   8  10   4      128.30      136.42      4.74 o 
   9  10   4       62.01       63.71      3.72 o 
 -12  11   4        8.86        9.49      3.04 o 
 -11  11   4      131.60      148.92      5.86 o 
 -10  11   4       34.84       36.19      3.29 o 
  -9  11   4      188.23      189.27      6.18 o 
  -8  11   4      143.58      147.87      5.68 o 
  -7  11   4       51.16       50.59      2.49 o 
  -6  11   4       52.61       52.07      2.32 o 
  -5  11   4        3.06        3.09      0.91 o 
  -4  11   4       34.10       28.16      1.71 o 
  -3  11   4        0.09        1.61      0.75 o 
  -2  11   4      740.06      715.00      7.67 o 
  -1  11   4        6.22        5.82      0.83 o 
   0  11   4      132.31      138.64      2.87 o 
   1  11   4      198.82      216.30      3.89 o 
   2  11   4       98.29       99.92      1.99 o 
   3  11   4      101.59      101.82      2.13 o 
   4  11   4        0.53        1.67      0.76 o 
   5  11   4      402.70      428.36      5.50 o 
   6  11   4       15.67       12.19      1.48 o 
   7  11   4      159.82      170.73      4.62 o 
   8  11   4       70.71       71.33      3.27 o 
   9  11   4        3.76        2.87      2.21 o 
 -11  12   4        9.48        5.38      2.49 o 
 -10  12   4        0.10       -0.28      2.71 o 
  -9  12   4       18.12       21.78      2.91 o 
  -8  12   4        7.08        4.03      1.57 o 
  -7  12   4        0.79        0.72      1.18 o 
  -6  12   4        5.07        5.13      1.29 o 
  -5  12   4      127.34      135.97      3.90 o 
  -4  12   4      124.18      126.84      3.24 o 
  -3  12   4        0.22        0.43      0.76 o 
  -2  12   4      379.26      409.63      5.43 o 
  -1  12   4       19.80       20.78      1.32 o 
   0  12   4       66.18       68.43      2.14 o 
   1  12   4        4.25        3.93      0.74 o 
   2  12   4      151.12      151.04      2.51 o 
   3  12   4      196.42      189.09      3.03 o 
   4  12   4       51.07       53.03      1.92 o 
   5  12   4       91.97       90.58      2.80 o 
   6  12   4        1.30        3.15      1.20 o 
   7  12   4       58.24       51.47      2.90 o 
   8  12   4       11.21       11.26      1.93 o 
 -11  13   4        9.09       14.14      3.12 o 
 -10  13   4        0.12       -0.19      1.98 o 
  -9  13   4        7.46        5.02      2.17 o 
  -8  13   4       10.31        4.76      1.78 o 
  -7  13   4        1.66        2.06      1.26 o 
  -6  13   4      270.06      259.08      5.19 o 
  -5  13   4       45.43       44.20      2.32 o 
  -4  13   4        4.69        3.44      1.08 o 
  -3  13   4      104.84       89.21      2.63 o 
  -2  13   4       69.28       64.06      3.27 o 
  -1  13   4      406.38      374.97      5.01 o 
   0  13   4       56.09       50.13      1.99 o 
   1  13   4       43.38       42.34      1.73 o 
   2  13   4       18.26       21.83      1.22 o 
   3  13   4       50.21       49.41      1.83 o 
   4  13   4        4.70        4.86      1.00 o 
   5  13   4        4.80        4.69      1.20 o 
   6  13   4       20.85       17.91      1.97 o 
   7  13   4        2.26        1.36      1.49 o 
   8  13   4       75.32       65.60      5.72 o 
 -11  14   4      200.66      204.18      7.02 o 
 -10  14   4       98.93      103.19      5.23 o 
  -9  14   4       36.28       40.82      3.84 o 
  -8  14   4      124.53      127.80      4.61 o 
  -7  14   4       83.72       85.74      3.40 o 
  -6  14   4      114.24      113.00      3.64 o 
  -5  14   4       97.50       99.88      3.33 o 
  -4  14   4       68.46       64.72      3.25 o 
  -3  14   4      308.46      309.45      5.15 o 
  -2  14   4        2.50        2.22      0.90 o 
  -1  14   4      470.59      478.71      5.99 o 
   0  14   4       34.94       35.84      2.00 o 
   1  14   4      218.07      220.48      3.32 o 
   2  14   4      188.72      196.07      3.92 o 
   3  14   4      125.09      131.99      3.29 o 
   4  14   4      642.37      662.75      7.85 o 
   5  14   4       34.65       37.81      2.11 o 
   6  14   4      284.84      314.29      7.61 o 
   7  14   4       18.24       15.56      2.05 o 
   8  14   4      136.09      144.08      5.32 o 
 -10  15   4        0.67        3.26      2.17 o 
  -9  15   4       67.80       77.95      6.45 o 
  -8  15   4      163.46      174.15      5.42 o 
  -7  15   4       47.40       45.83      3.46 o 
  -6  15   4      409.54      409.74      7.17 o 
  -5  15   4       67.09       64.83      3.36 o 
  -4  15   4      487.86      486.18      7.57 o 
  -3  15   4       22.87       18.56      1.83 o 
  -2  15   4      798.47      790.88      8.10 o 
  -1  15   4      110.39      105.26      2.70 o 
   0  15   4      542.36      550.43      6.15 o 
   1  15   4      267.21      259.34      4.33 o 
   2  15   4      324.82      324.88      4.57 o 
   3  15   4       44.93       41.79      2.16 o 
   4  15   4      155.84      144.71      3.36 o 
   5  15   4       98.21      103.55      3.70 o 
   6  15   4        2.06        4.18      1.58 o 
   7  15   4       86.15       90.89      4.71 o 
 -10  16   4        4.29       -1.06      2.21 o 
  -9  16   4       11.13        8.96      2.22 o 
  -8  16   4       67.53       68.36      3.36 o 
  -7  16   4        5.48        5.79      1.80 o 
  -6  16   4        3.91        3.40      1.55 o 
  -5  16   4      222.29      223.45      4.60 o 
  -4  16   4        6.50        9.70      1.42 o 
  -3  16   4       40.72       38.06      2.00 o 
  -2  16   4       10.79       11.00      1.28 o 
  -1  16   4       47.57       42.75      2.22 o 
   0  16   4       39.64       41.36      2.03 o 
   1  16   4       11.73       11.73      1.38 o 
   2  16   4       33.30       31.21      1.94 o 
   3  16   4        0.52        1.63      1.19 o 
   4  16   4      261.34      281.30      5.52 o 
   5  16   4        0.49        0.75      1.49 o 
   6  16   4       10.33        7.70      1.82 o 
   7  16   4       26.06       22.10      3.28 o 
  -9  17   4       15.33       13.94      4.89 o 
  -8  17   4        3.36        4.03      1.78 o 
  -7  17   4       54.31       55.82      3.10 o 
  -6  17   4       41.60       46.78      2.80 o 
  -5  17   4       52.23       51.42      2.77 o 
  -4  17   4      343.24      363.87      6.09 o 
  -3  17   4        1.82        2.77      1.10 o 
  -2  17   4       97.92       99.17      3.13 o 
  -1  17   4        7.27        7.95      1.31 o 
   0  17   4       92.87       91.79      2.85 o 
   1  17   4       10.78        9.12      1.40 o 
   2  17   4       19.38       19.95      1.73 o 
   3  17   4       82.37       76.41      3.01 o 
   4  17   4       19.80       15.92      2.12 o 
   5  17   4        1.32        0.31      1.47 o 
   6  17   4       35.38       30.55      2.68 o 
  -9  18   4        9.36        8.25      2.70 o 
  -8  18   4       55.88       58.15      3.72 o 
  -7  18   4        7.95        9.62      1.97 o 
  -6  18   4        6.58        4.45      1.65 o 
  -5  18   4       19.12       16.92      2.02 o 
  -4  18   4       78.89       82.29      3.38 o 
  -3  18   4        3.99        3.04      1.34 o 
  -2  18   4        0.38        0.85      1.14 o 
  -1  18   4       59.32       55.29      3.11 o 
   0  18   4       50.10       56.79      3.10 o 
   1  18   4       13.06       10.51      1.52 o 
   2  18   4        2.97        6.34      1.50 o 
   3  18   4       12.53        9.34      1.68 o 
   4  18   4       39.83       33.76      2.77 o 
   5  18   4        6.27        6.34      2.00 o 
   6  18   4       13.41       10.18      2.24 o 
  -8  19   4        4.64        2.67      2.30 o 
  -7  19   4       35.36       31.85      3.10 o 
  -6  19   4       30.87       26.93      2.71 o 
  -5  19   4       15.14       15.24      2.08 o 
  -4  19   4        5.19        3.77      1.62 o 
  -3  19   4       80.18       85.29      3.51 o 
  -2  19   4       17.60       11.22      1.74 o 
  -1  19   4       37.80       39.36      2.26 o 
   0  19   4        0.03        2.15      1.35 o 
   1  19   4        6.83        8.82      1.73 o 
   2  19   4        0.03        0.56      1.50 o 
   3  19   4       21.38       21.00      2.28 o 
   4  19   4       26.56       20.85      4.41 o 
   5  19   4        1.23        2.51      1.87 o 
  -7  20   4        3.13        5.70      2.37 o 
  -6  20   4        0.22        1.24      1.84 o 
  -5  20   4       13.20       14.96      2.39 o 
  -4  20   4        1.67        3.06      1.81 o 
  -3  20   4       19.97       22.11      3.31 o 
  -2  20   4        0.35        2.27      1.63 o 
  -1  20   4       80.84       88.95      3.80 o 
   0  20   4       44.34       42.54      4.85 o 
   1  20   4      213.50      230.01      5.48 o 
   2  20   4        4.68        4.86      1.84 o 
   3  20   4       36.94       31.72      2.68 o 
   4  20   4        2.28        0.45      1.82 o 
  -6  21   4       48.52       50.40      4.08 o 
  -5  21   4        3.39        3.55      2.24 o 
  -4  21   4        6.90        6.55      2.19 o 
  -3  21   4        6.44        7.19      2.12 o 
  -2  21   4       24.31       23.04      2.59 o 
  -1  21   4       69.86       70.96      3.68 o 
   0  21   4        8.00        9.24      1.98 o 
   1  21   4        0.47        0.34      1.67 o 
   2  21   4        8.92        9.65      2.01 o 
   3  21   4       53.42       50.33      3.49 o 
  -4  22   4        0.19       -1.82      2.08 o 
  -3  22   4      200.03      214.57      8.56 o 
  -2  22   4        0.09        0.28      2.16 o 
  -1  22   4      349.70      364.67      8.24 o 
   0  22   4       13.57       12.81      2.38 o 
   1  22   4      149.22      156.79      4.98 o 
 -13   1   5        2.69        1.03      2.46 o 
 -12   1   5       39.69       40.85      4.27 o 
 -11   1   5       44.56       43.48      5.67 o 
 -10   1   5      101.47      103.55      4.99 o 
  -9   1   5      240.94      249.13      6.64 o 
  -8   1   5       10.09        9.17      1.53 o 
  -7   1   5      269.20      285.41      6.07 o 
  -6   1   5       20.27       24.95      1.30 o 
  -5   1   5     2881.85     3078.95     20.89 o 
  -4   1   5       14.43       20.14      1.13 o 
  -3   1   5      417.02      395.95      5.17 o 
  -2   1   5      117.11      111.21      2.44 o 
  -1   1   5      950.72      955.08      8.15 o 
   0   1   5      709.04      737.47      5.95 o 
   1   1   5       72.66       63.89      2.14 o 
   2   1   5      406.20      387.94      4.91 o 
   3   1   5      235.07      228.66      3.78 o 
   4   1   5      353.39      375.12      4.75 o 
   5   1   5       61.12       48.78      1.80 o 
   6   1   5       54.02       47.67      1.89 o 
   7   1   5        3.16        2.73      1.32 o 
   8   1   5       84.06       79.63      3.65 o 
   9   1   5        2.94        1.18      1.75 o 
 -13   2   5       11.52        9.93      3.10 o 
 -12   2   5      102.15       99.03      5.93 o 
 -11   2   5       68.04       62.22      4.55 o 
 -10   2   5       98.77       99.23      9.19 o 
  -9   2   5      373.39      376.66     11.34 o 
  -8   2   5      146.87      152.55      4.58 o 
  -7   2   5      257.78      276.80      5.12 o 
  -6   2   5        5.55        2.32      0.74 o 
  -5   2   5      114.65      121.80      1.88 o 
  -4   2   5      348.33      336.67      3.55 o 
  -3   2   5       92.61       95.26      2.05 o 
  -2   2   5      869.97      883.56      8.44 o 
  -1   2   5        4.25        2.88      0.45 o 
   0   2   5     1030.29     1027.84      8.06 o 
   1   2   5      329.29      295.87      3.41 o 
   2   2   5       87.78       72.48      1.72 o 
   3   2   5      323.82      293.06      4.20 o 
   4   2   5        8.47        6.18      0.90 o 
   5   2   5      574.82      604.61      6.88 o 
   6   2   5        9.00        9.56      1.14 o 
   7   2   5      200.46      224.03      5.17 o 
   8   2   5       27.57       27.37      2.41 o 
   9   2   5       32.48       27.57      2.60 o 
 -13   3   5        2.82        4.97      2.69 o 
 -12   3   5        1.59        1.35      3.13 o 
 -11   3   5       90.38       90.89      7.27 o 
 -10   3   5       17.69       13.94      2.51 o 
  -9   3   5        1.92        0.81      1.29 o 
  -8   3   5      191.61      191.17      4.78 o 
  -7   3   5        8.17        7.70      1.39 o 
  -6   3   5       80.04       74.91      3.68 o 
  -5   3   5       73.34       88.87      1.77 o 
  -4   3   5        4.91        4.22      0.55 o 
  -3   3   5       21.87       17.54      0.98 o 
  -2   3   5       31.58       26.43      1.70 o 
  -1   3   5        1.04        1.65      0.46 o 
   0   3   5      147.71      173.95      2.18 o 
   1   3   5      105.73       91.94      1.87 o 
   2   3   5       33.37       35.56      1.52 o 
   3   3   5       64.28       82.42      2.36 o 
   4   3   5        5.70        2.55      0.76 o 
   5   3   5        5.78        3.76      0.95 o 
   6   3   5       10.34        9.80      1.20 o 
   7   3   5       42.45       36.34      2.12 o 
   8   3   5        4.45        4.15      1.69 o 
   9   3   5       17.19       12.31      2.12 o 
 -13   4   5        0.12       -1.47      2.47 o 
 -12   4   5       50.52       47.83      5.23 o 
 -11   4   5       42.34       37.06      4.31 o 
 -10   4   5        3.75        2.06      2.19 o 
  -9   4   5      166.67      177.23      8.03 o 
  -8   4   5        0.90        1.17      1.29 o 
  -7   4   5      124.08      119.36      3.86 o 
  -6   4   5        3.56        3.49      0.94 o 
  -5   4   5       12.22       10.24      0.94 o 
  -4   4   5       94.67      108.87      1.70 o 
  -3   4   5        0.48        2.32      0.51 o 
  -2   4   5       82.70       89.94      1.67 o 
  -1   4   5      135.51      136.36      2.08 o 
   0   4   5        0.51        1.09      0.47 o 
   1   4   5        0.06        0.70      0.54 o 
   2   4   5      621.80      618.97      5.84 o 
   3   4   5        0.49        0.99      0.68 o 
   4   4   5       38.84       34.97      1.54 o 
   5   4   5       44.05       40.98      1.76 o 
   6   4   5        0.84        2.00      0.99 o 
   7   4   5        4.57        2.92      1.42 o 
   8   4   5       17.14       13.44      2.04 o 
   9   4   5        0.01       -0.52      1.73 o 
 -13   5   5        2.63       -0.14      2.55 o 
 -12   5   5       65.48       54.98      4.78 o 
 -11   5   5        3.17        5.45      2.79 o 
 -10   5   5      103.08       96.21      6.23 o 
  -9   5   5       92.43       90.86      4.32 o 
  -8   5   5      110.94      118.57      7.69 o 
  -7   5   5       92.29       86.57      5.21 o 
  -6   5   5       76.24       71.81      3.67 o 
  -5   5   5      278.71      264.17      4.09 o 
  -4   5   5       91.98       92.24      1.74 o 
  -3   5   5      427.42      429.44      4.03 o 
  -2   5   5      435.18      456.63      4.12 o 
  -1   5   5      608.77      595.12      8.39 o 
   0   5   5      224.36      230.87      2.97 o 
   1   5   5      909.43      893.78      7.62 o 
   2   5   5      581.37      559.88      5.51 o 
   3   5   5       40.41       44.01      1.63 o 
   4   5   5      165.62      170.56      3.06 o 
   5   5   5        5.24        5.52      1.02 o 
   6   5   5      332.82      357.36      5.07 o 
   7   5   5      241.20      271.43      6.62 o 
   8   5   5      140.52      127.96      4.26 o 
   9   5   5        2.47        1.46      1.78 o 
 -13   6   5       73.44       84.09      6.11 o 
 -12   6   5        3.47        5.29      2.64 o 
 -11   6   5      233.14      263.82     21.04 o 
 -10   6   5       39.69       34.35      3.41 o 
  -9   6   5      229.23      234.18      7.69 o 
  -8   6   5      373.06      381.62      9.74 o 
  -7   6   5      236.00      230.73     10.18 o 
  -6   6   5      948.27      961.46     11.48 o 
  -5   6   5       38.92       36.19      1.78 o 
  -4   6   5     2324.24     2312.87     17.67 o 
  -3   6   5       35.55       36.64      1.30 o 
  -2   6   5     2737.84     2778.44     19.99 o 
  -1   6   5       12.74        9.41      0.79 o 
   0   6   5     1679.43     1649.40     16.38 o 
   1   6   5     1392.28     1344.34     11.13 o 
   2   6   5      566.25      544.64      5.77 o 
   3   6   5      748.01      769.25      7.31 o 
   4   6   5       84.96       84.18      2.21 o 
   5   6   5      967.67     1014.61      9.50 o 
   6   6   5        5.97        3.23      1.19 o 
   7   6   5      130.83      128.51      4.01 o 
   8   6   5       59.78       58.14      3.78 o 
   9   6   5       36.52       26.35      2.69 o 
 -13   7   5        0.07        2.18      2.47 o 
 -12   7   5       82.44       92.56      5.31 o 
 -11   7   5        0.13       -0.22      2.88 o 
 -10   7   5      313.42      333.53     11.54 o 
  -9   7   5      239.47      260.81      7.95 o 
  -8   7   5      107.56      120.00      4.59 o 
  -7   7   5      504.09      485.12     10.19 o 
  -6   7   5      316.07      309.40      5.43 o 
  -5   7   5     1359.31     1385.07     15.28 o 
  -4   7   5        3.66        1.91      0.72 o 
  -3   7   5      548.67      512.07      5.51 o 
  -2   7   5      137.51      138.10      2.31 o 
  -1   7   5      384.58      359.17      4.11 o 
   0   7   5      855.69      826.17      7.59 o 
   1   7   5       44.79       43.00      1.69 o 
   2   7   5      555.68      551.32      5.51 o 
   3   7   5       92.98       87.63      2.32 o 
   4   7   5      699.37      740.92      7.55 o 
   5   7   5        0.22        0.91      1.03 o 
   6   7   5      401.39      449.31      7.80 o 
   7   7   5        1.21        2.98      1.41 o 
   8   7   5      182.19      212.45      5.75 o 
   9   7   5       13.09       13.50      2.31 o 
 -12   8   5        0.01        4.64      2.73 o 
 -11   8   5        0.34        2.64      2.26 o 
 -10   8   5        0.69        2.92      2.29 o 
  -9   8   5      118.49      127.66      5.38 o 
  -8   8   5        3.76        3.95      2.69 o 
  -7   8   5       25.90       22.37      2.01 o 
  -6   8   5        2.76        2.94      1.12 o 
  -5   8   5        0.19        1.28      0.85 o 
  -4   8   5        4.42        3.11      0.84 o 
  -3   8   5        9.27        6.19      0.84 o 
  -2   8   5       84.33       82.30      2.03 o 
  -1   8   5       32.79       33.04      1.69 o 
   0   8   5      355.89      332.28      4.36 o 
   1   8   5       88.74       78.63      2.92 o 
   2   8   5       42.46       45.15      1.98 o 
   3   8   5        9.67        7.09      1.04 o 
   4   8   5        0.39        1.91      0.91 o 
   5   8   5       55.10       61.81      2.26 o 
   6   8   5       12.90        9.12      1.69 o 
   7   8   5       33.37       28.54      2.41 o 
   8   8   5       36.73       34.29      2.81 o 
   9   8   5        0.63        0.39      1.93 o 
 -12   9   5        0.19        3.05      2.86 o 
 -11   9   5        0.57        4.16      2.44 o 
 -10   9   5        6.58        4.89      2.81 o 
  -9   9   5        8.64        8.90      2.40 o 
  -8   9   5       14.95       18.51      2.45 o 
  -7   9   5       12.09        8.98      1.67 o 
  -6   9   5        1.52        1.39      0.97 o 
  -5   9   5       42.75       46.12      2.29 o 
  -4   9   5       25.64       17.72      1.56 o 
  -3   9   5        0.88        1.68      0.74 o 
  -2   9   5       42.35       38.04      1.66 o 
  -1   9   5       34.69       30.07      1.65 o 
   0   9   5        2.25        1.73      0.77 o 
   1   9   5       46.31       48.28      1.79 o 
   2   9   5       12.21        9.24      1.06 o 
   3   9   5        0.29        1.39      0.89 o 
   4   9   5      120.87      137.52      3.08 o 
   5   9   5        6.95        5.69      1.21 o 
   6   9   5        2.06        2.18      1.47 o 
   7   9   5        0.29        2.67      1.58 o 
   8   9   5        0.06       -0.03      1.69 o 
 -12  10   5        0.00        0.39      2.86 o 
 -11  10   5      101.27      104.60      9.59 o 
 -10  10   5        0.23        0.92      2.10 o 
  -9  10   5       45.49       46.16      4.30 o 
  -8  10   5       83.95       79.22      4.30 o 
  -7  10   5      234.84      223.49      6.44 o 
  -6  10   5      415.63      404.33      6.99 o 
  -5  10   5       20.55       18.06      1.68 o 
  -4  10   5       46.74       39.98      2.58 o 
  -3  10   5       13.14        9.11      1.12 o 
  -2  10   5      119.87      100.75      3.38 o 
  -1  10   5       18.74       19.19      1.86 o 
   0  10   5        1.01        1.63      0.74 o 
   1  10   5      106.96      105.09      3.19 o 
   2  10   5      104.74      104.38      2.61 o 
   3  10   5        1.33        2.02      0.87 o 
   4  10   5        0.72        1.56      0.98 o 
   5  10   5       11.61        9.45      1.34 o 
   6  10   5       16.71       17.93      2.46 o 
   7  10   5       31.65       27.35      2.41 o 
   8  10   5        0.96        2.52      1.87 o 
 -12  11   5       28.10       26.55      5.01 o 
 -11  11   5       99.58       97.34     10.71 o 
 -10  11   5        0.71        0.90      2.11 o 
  -9  11   5       28.94       33.97      3.13 o 
  -8  11   5      154.79      151.93      6.25 o 
  -7  11   5      132.59      123.43      5.05 o 
  -6  11   5      144.90      137.49      4.14 o 
  -5  11   5       91.78       87.11      3.32 o 
  -4  11   5       16.87       10.76      1.46 o 
  -3  11   5     1213.03     1200.59     12.51 o 
  -2  11   5      708.37      642.28      8.33 o 
  -1  11   5      669.91      659.16      6.78 o 
   0  11   5       36.14       31.28      1.52 o 
   1  11   5      483.04      457.80      6.35 o 
   2  11   5      226.97      229.28      3.89 o 
   3  11   5       50.01       49.19      2.29 o 
   4  11   5      255.79      274.72      5.14 o 
   5  11   5        1.98        0.97      1.18 o 
   6  11   5      129.21      135.11      4.40 o 
   7  11   5        3.46        3.80      1.66 o 
   8  11   5       61.81       64.79      3.58 o 
 -11  12   5        0.68        2.94      2.91 o 
 -10  12   5        2.06        3.35      2.39 o 
  -9  12   5        0.00        0.05      1.89 o 
  -8  12   5       10.78       13.31      1.98 o 
  -7  12   5       16.87       14.15      1.73 o 
  -6  12   5      187.24      189.16      5.75 o 
  -5  12   5       81.29       73.37      3.18 o 
  -4  12   5        0.07        2.21      1.17 o 
  -3  12   5      439.44      412.81      7.84 o 
  -2  12   5        0.91        0.99      0.81 o 
  -1  12   5        4.27        4.32      1.00 o 
   0  12   5        6.87        8.14      1.06 o 
   1  12   5       13.10       14.11      1.26 o 
   2  12   5       32.37       29.75      2.32 o 
   3  12   5      165.94      175.24      3.36 o 
   4  12   5       12.85       12.04      1.43 o 
   5  12   5        0.01        0.83      1.26 o 
   6  12   5        3.30        1.97      1.66 o 
   7  12   5       23.97       18.96      2.20 o 
   8  12   5        1.19        5.16      1.94 o 
 -11  13   5        0.30       -0.96      2.79 o 
 -10  13   5       21.43       19.60      3.67 o 
  -9  13   5       20.34       18.98      2.88 o 
  -8  13   5       68.90       71.95      3.75 o 
  -7  13   5       76.84       78.03      3.18 o 
  -6  13   5       53.77       54.17      2.65 o 
  -5  13   5      252.70      261.54      5.15 o 
  -4  13   5      221.82      213.62      6.82 o 
  -3  13   5       48.48       47.19      2.17 o 
  -2  13   5        4.50        2.59      0.92 o 
  -1  13   5      178.78      180.95      4.25 o 
   0  13   5       39.40       34.88      1.86 o 
   1  13   5      211.32      216.36      4.04 o 
   2  13   5      298.11      319.05      5.24 o 
   3  13   5       12.91       11.45      1.34 o 
   4  13   5       40.53       39.13      2.11 o 
   5  13   5        6.52        7.16      1.77 o 
   6  13   5       54.73       46.17      3.99 o 
   7  13   5       47.74       41.61      3.03 o 
 -11  14   5       25.10       26.86      3.53 o 
 -10  14   5       69.06       69.86      5.96 o 
  -9  14   5       10.49       10.27      2.69 o 
  -8  14   5       55.42       62.32      5.10 o 
  -7  14   5        6.69        5.13      1.67 o 
  -6  14   5      170.46      163.56      4.26 o 
  -5  14   5        2.14        0.84      1.17 o 
  -4  14   5      486.62      486.88      7.48 o 
  -3  14   5       40.69       37.90      2.09 o 
  -2  14   5      308.95      301.20      4.67 o 
  -1  14   5      122.91      105.84      3.43 o 
   0  14   5      210.41      201.54      3.92 o 
   1  14   5      249.97      253.95      4.51 o 
   2  14   5        8.45        5.92      1.27 o 
   3  14   5      405.52      432.95      7.44 o 
   4  14   5       42.76       44.01      2.59 o 
   5  14   5      394.17      440.95     10.42 o 
   6  14   5        6.81        8.24      1.96 o 
   7  14   5       33.08       26.22      2.64 o 
 -10  15   5       56.24       53.28      5.19 o 
  -9  15   5       15.39       12.46      4.01 o 
  -8  15   5       96.80       94.23      4.63 o 
  -7  15   5       74.37       75.05      3.68 o 
  -6  15   5       25.25       23.80      2.32 o 
  -5  15   5        3.38        6.79      1.48 o 
  -4  15   5       23.45       22.83      2.01 o 
  -3  15   5       87.65       88.33      3.03 o 
  -2  15   5        6.01        7.01      1.20 o 
  -1  15   5       29.06       28.87      1.93 o 
   0  15   5        4.28        3.26      1.15 o 
   1  15   5       83.97       89.84      2.94 o 
   2  15   5        3.54        5.21      1.26 o 
   3  15   5        1.05        0.61      1.17 o 
   4  15   5       71.57       71.83      3.19 o 
   5  15   5        1.26        2.34      1.72 o 
   6  15   5        3.40        4.78      1.82 o 
 -10  16   5        0.81        1.24      2.50 o 
  -9  16   5        5.87        5.16      3.13 o 
  -8  16   5        0.82        0.79      2.16 o 
  -7  16   5        1.94        0.34      1.78 o 
  -6  16   5       29.76       24.15      2.51 o 
  -5  16   5       24.82       20.79      2.49 o 
  -4  16   5       20.55       16.04      1.87 o 
  -3  16   5       33.48       31.81      2.41 o 
  -2  16   5       21.22       17.51      1.75 o 
  -1  16   5        3.50        4.32      1.28 o 
   0  16   5      117.39      109.32      4.18 o 
   1  16   5        0.16        0.65      1.13 o 
   2  16   5        0.17        1.53      1.23 o 
   3  16   5       86.66       86.27      3.84 o 
   4  16   5       17.35       14.99      2.15 o 
   5  16   5        9.61        8.59      2.04 o 
   6  16   5        6.37        5.18      1.95 o 
  -9  17   5        0.10        1.32      2.43 o 
  -8  17   5       59.75       57.55      4.15 o 
  -7  17   5        0.13        1.01      1.96 o 
  -6  17   5        2.75        1.83      1.82 o 
  -5  17   5       81.40       80.24      5.22 o 
  -4  17   5        9.64       10.98      2.44 o 
  -3  17   5        8.22        6.43      1.61 o 
  -2  17   5       30.00       28.20      2.33 o 
  -1  17   5      228.76      241.82      6.15 o 
   0  17   5        0.17        0.29      1.22 o 
   1  17   5       11.28        8.33      1.49 o 
   2  17   5        0.63        1.53      1.28 o 
   3  17   5        7.77        8.08      1.64 o 
   4  17   5       27.21       27.16      2.67 o 
   5  17   5        0.62       -0.12      1.94 o 
  -8  18   5      103.23      102.72      4.65 o 
  -7  18   5       39.22       33.78      4.91 o 
  -6  18   5      213.20      238.07      7.19 o 
  -5  18   5        2.13        1.94      1.88 o 
  -4  18   5      240.53      246.26      6.69 o 
  -3  18   5       65.45       68.38      3.88 o 
  -2  18   5      309.58      335.91      8.20 o 
  -1  18   5      375.13      396.57      7.39 o 
   0  18   5       50.93       53.09      2.55 o 
   1  18   5      125.90      126.37      3.57 o 
   2  18   5      176.84      178.70      5.34 o 
   3  18   5      156.98      169.78      4.85 o 
   4  18   5        0.84        1.81      1.83 o 
   5  18   5       96.89       96.18      4.44 o 
  -7  19   5      201.69      218.69     12.68 o 
  -6  19   5       21.61       19.14      2.69 o 
  -5  19   5       77.09       78.66      3.97 o 
  -4  19   5       12.51       10.66      2.17 o 
  -3  19   5      387.04      425.68     11.49 o 
  -2  19   5        5.47        5.13      1.53 o 
  -1  19   5      181.28      186.68      4.37 o 
   0  19   5       19.90       17.47      2.18 o 
   1  19   5      108.06       98.38      3.36 o 
   2  19   5      189.65      208.65      5.66 o 
   3  19   5       12.23        8.47      2.08 o 
   4  19   5      138.05      150.49      5.28 o 
  -6  20   5       10.29       11.47      2.70 o 
  -5  20   5        0.29        0.76      1.78 o 
  -4  20   5        9.82        9.96      2.12 o 
  -3  20   5        1.12        3.27      1.77 o 
  -2  20   5       14.35       14.20      2.00 o 
  -1  20   5       69.52       71.47      3.14 o 
   0  20   5       11.71       13.65      2.00 o 
   1  20   5        2.94        3.45      1.77 o 
   2  20   5       32.24       34.75      3.00 o 
   3  20   5       32.91       28.42      3.19 o 
  -5  21   5       29.09       31.33      3.37 o 
  -4  21   5        2.26        2.02      2.04 o 
  -3  21   5       22.76       21.54      2.70 o 
  -2  21   5        0.53        2.91      2.08 o 
  -1  21   5       13.27        6.47      2.17 o 
   0  21   5       53.04       53.97      3.98 o 
   1  21   5       16.05       13.44      2.53 o 
  -3  22   5        0.31        1.03      2.24 o 
  -2  22   5        3.55        6.32      2.52 o 
  -1  22   5        6.19        7.77      3.16 o 
 -13   0   6        1.08        4.84      4.79 o 
 -12   0   6       61.13       60.25      7.03 o 
 -11   0   6       68.38       82.79     15.52 o 
 -10   0   6       64.93       72.33      6.05 o 
  -9   0   6        3.49        6.72      2.76 o 
  -8   0   6       53.67       55.10      4.26 o 
  -7   0   6       68.57       65.70      3.66 o 
  -6   0   6     1342.64     1518.35     20.99 o 
  -5   0   6      966.92     1077.52     13.48 o 
  -4   0   6     1164.18     1238.92     16.48 o 
  -3   0   6       46.23       49.74      2.89 o 
  -2   0   6     1035.51     1068.29     14.83 o 
  -1   0   6      178.09      166.10      5.07 o 
   0   0   6      115.87      106.66      2.77 o 
   1   0   6       52.87       48.05      2.17 o 
   2   0   6       56.92       44.42      3.98 o 
   3   0   6      131.78      144.64      6.08 o 
   4   0   6       33.19       33.45      2.84 o 
   5   0   6        7.31        8.79      1.70 o 
   6   0   6        0.45        0.56      1.45 o 
   7   0   6        3.11        3.24      2.71 o 
   8   0   6       16.94        9.30      4.28 o 
   9   0   6       22.49       20.34      3.68 o 
 -13   1   6       15.30       14.29      4.11 o 
 -12   1   6       67.49       66.94      5.04 o 
 -11   1   6       97.71      108.04      7.24 o 
 -10   1   6        2.98        1.57      1.70 o 
  -9   1   6      144.75      152.71      5.10 o 
  -8   1   6        0.01       -0.82      1.17 o 
  -7   1   6      108.69      112.05      3.13 o 
  -6   1   6        1.19        1.19      0.74 o 
  -5   1   6       90.90      115.35      2.12 o 
  -4   1   6       13.76        5.58      1.06 o 
  -3   1   6        1.52        4.05      0.97 o 
  -2   1   6      850.20      937.46      9.11 o 
  -1   1   6      130.24      140.23      2.08 o 
   0   1   6      265.66      265.66      3.34 o 
   1   1   6       34.93       27.19      1.33 o 
   2   1   6       44.42       46.61      1.92 o 
   3   1   6       10.90       12.38      1.24 o 
   4   1   6       65.97       72.19      2.53 o 
   5   1   6      242.94      250.60      3.86 o 
   6   1   6        0.04        0.99      1.04 o 
   7   1   6       55.31       55.94      6.36 o 
   8   1   6       18.99       14.88      2.37 o 
   9   1   6       17.50       12.31      2.36 o 
 -13   2   6        0.31       -0.08      3.37 o 
 -12   2   6      304.23      325.83     15.70 o 
 -11   2   6       74.78       76.34      5.37 o 
 -10   2   6      209.91      219.93     13.12 o 
  -9   2   6      177.68      199.71      6.44 o 
  -8   2   6      140.78      153.97      4.58 o 
  -7   2   6      816.50      861.24     13.55 o 
  -6   2   6      516.83      556.16      8.06 o 
  -5   2   6     1409.06     1578.05     14.43 o 
  -4   2   6       95.81       88.84      3.37 o 
  -3   2   6      905.58      895.65     10.21 o 
  -2   2   6       41.22       34.89      1.87 o 
  -1   2   6      543.80      524.13      5.27 o 
   0   2   6      513.51      509.69      4.77 o 
   1   2   6      844.09      816.44      7.65 o 
   2   2   6      360.75      363.19      4.85 o 
   3   2   6      255.16      241.75      4.04 o 
   4   2   6      422.72      437.10      5.94 o 
   5   2   6        4.82        3.41      1.07 o 
   6   2   6      161.94      180.24      3.54 o 
   7   2   6        0.22        0.40      1.48 o 
   8   2   6      172.01      171.36      5.65 o 
   9   2   6       32.33       28.73      3.46 o 
 -13   3   6        4.98        6.42      3.57 o 
 -12   3   6        1.53       -1.22      2.97 o 
 -11   3   6        5.99        6.07      2.62 o 
 -10   3   6        4.38        6.28      2.27 o 
  -9   3   6      123.07      129.50      5.31 o 
  -8   3   6      207.10      210.56      5.47 o 
  -7   3   6        6.30        8.87      1.82 o 
  -6   3   6      234.71      224.59      8.38 o 
  -5   3   6       74.92       74.40      1.85 o 
  -4   3   6      936.81      963.54      8.75 o 
  -3   3   6        3.86        2.54      0.68 o 
  -2   3   6      721.33      724.22      7.24 o 
  -1   3   6      202.21      196.93      2.74 o 
   0   3   6      394.32      381.92      4.30 o 
   1   3   6     1143.71     1140.43      9.20 o 
   2   3   6       92.69       77.48      2.18 o 
   3   3   6      742.27      754.94      8.12 o 
   4   3   6       41.15       36.86      2.01 o 
   5   3   6      746.52      834.79      8.26 o 
   6   3   6       61.03       70.96      2.50 o 
   7   3   6      120.98      113.42      4.02 o 
   8   3   6       18.29       22.37      3.06 o 
   9   3   6        9.80        6.61      2.16 o 
 -13   4   6       23.81       15.77      4.23 o 
 -12   4   6       60.92       53.41      5.27 o 
 -11   4   6       15.71       19.42      8.06 o 
 -10   4   6        8.50       11.86      3.06 o 
  -9   4   6        7.00        3.73      1.63 o 
  -8   4   6      170.67      180.82      5.80 o 
  -7   4   6        8.03        4.42      1.28 o 
  -6   4   6       44.02       45.94      2.39 o 
  -5   4   6       73.04       71.62      1.90 o 
  -4   4   6        7.51        5.23      0.78 o 
  -3   4   6       31.01       34.66      1.45 o 
  -2   4   6       31.02       31.34      1.13 o 
  -1   4   6      222.32      226.52      2.94 o 
   0   4   6      130.89      136.08      2.41 o 
   1   4   6      415.08      403.98      4.72 o 
   2   4   6        5.75        3.22      0.83 o 
   3   4   6      153.23      142.65      3.11 o 
   4   4   6       11.13       11.03      1.27 o 
   5   4   6        4.45        4.81      1.10 o 
   6   4   6       19.10       18.63      1.75 o 
   7   4   6        8.98        5.00      1.79 o 
   8   4   6       18.46       17.97      3.03 o 
 -13   5   6       11.58        8.93      4.06 o 
 -12   5   6        8.76        6.88      3.42 o 
 -11   5   6        0.38        0.68      2.89 o 
 -10   5   6       90.78       94.14     14.44 o 
  -9   5   6        3.39        4.78      1.82 o 
  -8   5   6        0.99        0.85      1.26 o 
  -7   5   6        0.76        1.24      1.17 o 
  -6   5   6      147.62      143.60      5.12 o 
  -5   5   6       16.32       13.77      1.11 o 
  -4   5   6      491.42      521.40      5.73 o 
  -3   5   6      351.32      348.38      4.05 o 
  -2   5   6      201.66      205.32      3.21 o 
  -1   5   6       78.34       70.89      1.82 o 
   0   5   6      452.79      449.73      5.07 o 
   1   5   6      126.81      122.06      2.46 o 
   2   5   6        4.28        2.70      0.85 o 
   3   5   6      218.34      213.74      4.11 o 
   4   5   6        1.46        0.93      0.98 o 
   5   5   6        6.44        5.76      1.19 o 
   6   5   6       30.49       33.44      1.98 o 
   7   5   6        5.09        5.43      1.95 o 
   8   5   6        9.44        3.90      2.06 o 
 -13   6   6        1.01       -0.37      3.63 o 
 -12   6   6        0.06       -1.00      2.88 o 
 -11   6   6        0.14        0.25      2.51 o 
 -10   6   6        6.50        4.04      2.14 o 
  -9   6   6       31.52       31.86      2.96 o 
  -8   6   6        0.46        0.16      1.33 o 
  -7   6   6       38.64       39.70      2.65 o 
  -6   6   6       36.33       32.99      1.87 o 
  -5   6   6        6.80        8.87      1.12 o 
  -4   6   6        9.54       10.71      1.04 o 
  -3   6   6      173.18      178.81      3.39 o 
  -2   6   6       50.00       44.15      1.55 o 
  -1   6   6        1.53        3.16      0.69 o 
   0   6   6      242.71      241.01      3.55 o 
   1   6   6       93.48       91.47      2.41 o 
   2   6   6       17.69       13.24      1.23 o 
   3   6   6       12.85       15.43      1.78 o 
   4   6   6        0.17        0.18      0.95 o 
   5   6   6       21.54       17.20      1.53 o 
   6   6   6       11.79       14.75      1.94 o 
   7   6   6       47.47       43.47      3.12 o 
   8   6   6       53.82       47.34      3.61 o 
 -13   7   6        0.43       -1.21      3.75 o 
 -12   7   6        3.83        5.97      3.57 o 
 -11   7   6       24.57       25.25      4.42 o 
 -10   7   6       11.65       13.54      2.61 o 
  -9   7   6        4.17        3.78      1.85 o 
  -8   7   6       85.02       86.95      3.97 o 
  -7   7   6      121.50      125.74      4.31 o 
  -6   7   6       61.10       57.24      2.43 o 
  -5   7   6       59.53       54.77      2.24 o 
  -4   7   6       18.76       21.44      1.24 o 
  -3   7   6       51.41       41.72      1.54 o 
  -2   7   6       53.49       49.62      2.81 o 
  -1   7   6      954.22      927.49      8.25 o 
   0   7   6        2.66        1.90      0.74 o 
   1   7   6       67.73       60.39      3.32 o 
   2   7   6        7.66        7.84      1.08 o 
   3   7   6       88.31       87.14      2.64 o 
   4   7   6        8.69       11.59      1.40 o 
   5   7   6       15.39       15.31      1.58 o 
   6   7   6       56.95       61.71      3.83 o 
   7   7   6      119.10      115.96      5.58 o 
   8   7   6       64.29       66.16      4.35 o 
 -12   8   6       11.10        9.99      5.28 o 
 -11   8   6      180.88      185.18     14.94 o 
 -10   8   6        2.67        6.74      2.84 o 
  -9   8   6       44.41       44.61      3.60 o 
  -8   8   6       20.01       16.07      2.26 o 
  -7   8   6       97.78       93.89      3.78 o 
  -6   8   6       58.42       52.65      2.48 o 
  -5   8   6       16.32       12.42      1.78 o 
  -4   8   6       92.84       96.06      2.67 o 
  -3   8   6       46.45       42.40      1.73 o 
  -2   8   6       99.81       88.96      2.38 o 
  -1   8   6      112.30      110.37      2.57 o 
   0   8   6      121.98      115.13      2.73 o 
   1   8   6        2.44        1.60      0.83 o 
   2   8   6       16.40       13.92      1.29 o 
   3   8   6       41.89       41.12      1.97 o 
   4   8   6       24.47       23.46      1.79 o 
   5   8   6        3.83        2.79      1.22 o 
   6   8   6        0.18        0.23      1.52 o 
   7   8   6       39.36       33.51      4.40 o 
   8   8   6        0.59        2.00      2.05 o 
 -12   9   6        1.58        2.27      3.50 o 
 -11   9   6      123.82      118.53     19.72 o 
 -10   9   6      327.42      343.99     13.79 o 
  -9   9   6      175.71      174.77      6.26 o 
  -8   9   6       10.49        6.91      1.93 o 
  -7   9   6      428.66      433.61      8.52 o 
  -6   9   6      403.84      423.68      7.17 o 
  -5   9   6        0.74        1.31      1.04 o 
  -4   9   6      189.54      181.14      4.16 o 
  -3   9   6       17.61       15.78      1.27 o 
  -2   9   6      284.42      267.88      4.33 o 
  -1   9   6       46.82       44.30      2.09 o 
   0   9   6      203.63      192.32      3.77 o 
   1   9   6        0.60        0.29      0.84 o 
   2   9   6       36.65       37.66      2.06 o 
   3   9   6      362.02      375.15      5.39 o 
   4   9   6        4.72        2.97      1.20 o 
   5   9   6       98.89       96.51      3.31 o 
   6   9   6        2.38        3.43      1.99 o 
   7   9   6       98.92       98.62      8.06 o 
   8   9   6        0.88       -0.05      1.89 o 
 -12  10   6       33.07       41.43      5.25 o 
 -11  10   6       41.57       36.64      4.84 o 
 -10  10   6      113.80      118.76     13.27 o 
  -9  10   6       75.53       73.88      5.16 o 
  -8  10   6       11.39       10.30      2.18 o 
  -7  10   6      410.21      437.01      7.70 o 
  -6  10   6        2.16        2.70      1.21 o 
  -5  10   6      711.34      700.81      9.96 o 
  -4  10   6       41.86       37.89      2.24 o 
  -3  10   6      620.96      626.39      7.89 o 
  -2  10   6       73.14       63.50      2.29 o 
  -1  10   6      443.59      439.50      6.12 o 
   0  10   6      898.16      862.28      9.27 o 
   1  10   6       94.89       93.81      3.21 o 
   2  10   6      469.16      462.04      7.45 o 
   3  10   6       68.34       66.50      2.51 o 
   4  10   6      347.10      374.09      6.38 o 
   5  10   6       11.24       11.12      1.68 o 
   6  10   6      240.56      269.46      7.22 o 
   7  10   6       46.35       43.19      3.24 o 
 -12  11   6       14.71       15.67      4.35 o 
 -11  11   6       49.72       57.23     11.04 o 
 -10  11   6       13.68       16.89      6.67 o 
  -9  11   6       54.91       52.60     14.19 o 
  -8  11   6       13.48       14.60      2.45 o 
  -7  11   6      367.76      365.96      7.27 o 
  -6  11   6       49.17       49.22      2.76 o 
  -5  11   6      134.56      130.42      4.52 o 
  -4  11   6      381.83      379.91      6.85 o 
  -3  11   6        1.57        1.75      1.05 o 
  -2  11   6      356.68      353.09      5.35 o 
  -1  11   6        0.38        0.94      0.93 o 
   0  11   6      354.23      345.13      5.29 o 
   1  11   6      161.38      165.11      3.37 o 
   2  11   6      173.41      175.06      4.78 o 
   3  11   6      142.57      146.04      4.18 o 
   4  11   6        8.94        7.91      1.43 o 
   5  11   6      139.06      150.55      5.90 o 
   6  11   6        1.05        1.09      1.81 o 
   7  11   6       21.21       16.65      3.17 o 
 -11  12   6        9.95        9.11      3.51 o 
 -10  12   6       29.56       26.81      6.88 o 
  -9  12   6       10.18        6.28      2.87 o 
  -8  12   6      156.47      161.86      9.75 o 
  -7  12   6        0.74        0.23      1.42 o 
  -6  12   6        0.24       -0.75      1.17 o 
  -5  12   6       37.32       28.40      2.28 o 
  -4  12   6      197.18      198.04      5.73 o 
  -3  12   6        0.01        1.22      1.08 o 
  -2  12   6        4.52        3.61      1.03 o 
  -1  12   6       35.76       36.82      2.08 o 
   0  12   6       30.09       24.12      1.72 o 
   1  12   6        0.49        1.30      0.96 o 
   2  12   6       11.78       10.05      1.39 o 
   3  12   6       32.85       38.01      2.15 o 
   4  12   6        0.07        1.94      1.32 o 
   5  12   6       11.80       11.61      1.82 o 
   6  12   6       22.10       19.22      2.51 o 
   7  12   6        0.51       -0.52      1.96 o 
 -11  13   6        9.36        5.61      3.07 o 
 -10  13   6       35.10       31.47      4.39 o 
  -9  13   6       32.32       28.79      4.14 o 
  -8  13   6        0.00        3.09      2.56 o 
  -7  13   6        2.06        2.13      1.79 o 
  -6  13   6       39.46       29.91      2.53 o 
  -5  13   6      118.67      116.50      4.82 o 
  -4  13   6      173.99      177.75      4.83 o 
  -3  13   6       12.68       10.79      1.61 o 
  -2  13   6        0.83        1.18      1.00 o 
  -1  13   6       80.27       78.06      3.33 o 
   0  13   6       95.78       97.36      2.77 o 
   1  13   6        6.04        6.86      1.23 o 
   2  13   6       71.64       70.96      3.07 o 
   3  13   6       18.67       15.02      1.64 o 
   4  13   6       81.62       88.66      3.95 o 
   5  13   6        0.29        0.25      1.68 o 
   6  13   6       20.49       17.42      2.81 o 
 -10  14   6       61.77       62.44      7.47 o 
  -9  14   6       27.84       17.40      3.02 o 
  -8  14   6      146.94      141.43      6.01 o 
  -7  14   6       96.93      103.01      7.54 o 
  -6  14   6       45.56       47.46      3.44 o 
  -5  14   6        0.18       -1.26      1.35 o 
  -4  14   6       15.23       10.92      2.13 o 
  -3  14   6      547.55      554.99     11.22 o 
  -2  14   6       26.98       28.80      1.83 o 
  -1  14   6      179.18      182.26      4.25 o 
   0  14   6      129.25      133.39      3.80 o 
   1  14   6      110.27      112.74      4.05 o 
   2  14   6      164.14      180.29      4.04 o 
   3  14   6       16.05       13.09      1.70 o 
   4  14   6      139.95      154.36      5.23 o 
   5  14   6        2.77        3.90      1.99 o 
   6  14   6      179.93      211.46      8.91 o 
 -10  15   6        6.36        7.71      3.47 o 
  -9  15   6        3.84        5.32      2.62 o 
  -8  15   6       86.04       80.57      4.31 o 
  -7  15   6       14.86       13.67      2.57 o 
  -6  15   6      364.40      390.22      8.88 o 
  -5  15   6        5.07        3.14      1.61 o 
  -4  15   6      284.95      292.82      6.72 o 
  -3  15   6       39.74       36.49      2.15 o 
  -2  15   6      237.12      249.50      5.00 o 
  -1  15   6      241.86      252.50      4.79 o 
   0  15   6      101.67       98.16      3.25 o 
   1  15   6      128.77      132.31      3.76 o 
   2  15   6      360.45      381.84      6.90 o 
   3  15   6      256.38      278.24      5.48 o 
   4  15   6        0.00        0.31      1.57 o 
   5  15   6       13.73       15.49      2.51 o 
  -9  16   6       24.26       27.58      6.47 o 
  -8  16   6       18.19       18.49      2.87 o 
  -7  16   6       16.00        9.34      2.13 o 
  -6  16   6       40.80       40.13      3.00 o 
  -5  16   6       15.64       14.52      2.07 o 
  -4  16   6       10.88       11.02      2.00 o 
  -3  16   6       32.44       28.62      2.50 o 
  -2  16   6        8.27        9.52      1.72 o 
  -1  16   6       17.70       15.25      1.67 o 
   0  16   6       22.56       17.56      2.07 o 
   1  16   6       13.49        9.86      1.92 o 
   2  16   6       17.59       16.34      1.95 o 
   3  16   6        1.03        2.26      1.47 o 
   4  16   6       18.40       18.28      2.85 o 
   5  16   6       40.01       37.25      3.30 o 
  -9  17   6        0.85        1.46      3.10 o 
  -8  17   6       33.92       33.00      3.88 o 
  -7  17   6       28.19       24.12      2.78 o 
  -6  17   6       45.83       43.58      4.45 o 
  -5  17   6      104.35      104.36      5.13 o 
  -4  17   6       36.64       32.95      2.57 o 
  -3  17   6       38.48       30.41      2.94 o 
  -2  17   6       39.21       37.11      2.65 o 
  -1  17   6       26.38       18.80      2.51 o 
   0  17   6        1.03        1.44      1.53 o 
   1  17   6       37.22       36.08      3.08 o 
   2  17   6       33.27       38.83      2.64 o 
   3  17   6       19.06       13.64      2.02 o 
   4  17   6        8.18        7.78      2.28 o 
  -8  18   6        0.11        0.61      3.21 o 
  -7  18   6        2.56        4.16      2.42 o 
  -6  18   6       12.88       12.90      2.77 o 
  -5  18   6       97.04      101.77      4.87 o 
  -4  18   6        0.01       -1.13      1.78 o 
  -3  18   6        3.22        7.62      2.14 o 
  -2  18   6       31.21       31.28      3.44 o 
  -1  18   6        4.16        4.61      1.82 o 
   0  18   6       11.75        9.61      1.93 o 
   1  18   6        1.22        1.15      1.61 o 
   2  18   6       55.20       51.28      3.03 o 
   3  18   6        3.10        4.77      1.99 o 
  -7  19   6        6.28        1.90      2.81 o 
  -6  19   6       35.79       26.31      3.55 o 
  -5  19   6        0.06        0.66      2.10 o 
  -4  19   6       29.28       23.99      3.56 o 
  -3  19   6       21.72       14.62      2.73 o 
  -2  19   6       40.56       41.02      3.12 o 
  -1  19   6        1.59        2.09      1.95 o 
   0  19   6        1.96        0.36      1.56 o 
   1  19   6        6.15        4.46      1.70 o 
   2  19   6       12.39       12.38      2.26 o 
  -6  20   6        9.43        5.10      2.99 o 
  -5  20   6        6.92        5.32      2.80 o 
  -4  20   6       11.72        9.74      2.87 o 
  -3  20   6        3.15        4.70      2.56 o 
  -2  20   6       53.95       55.05      3.79 o 
  -1  20   6       77.59       84.04      3.95 o 
   0  20   6       65.67       64.74      3.27 o 
   1  20   6        2.19        1.08      1.98 o 
  -3  21   6        0.00        2.28      2.48 o 
  -2  21   6        6.29        4.87      2.15 o 
  -1  21   6        5.28        3.50      1.97 o 
 -13   1   7        0.83        2.85      3.35 o 
 -12   1   7       47.47       44.80      4.87 o 
 -11   1   7       14.85        6.57      2.57 o 
 -10   1   7        0.00        0.24      1.86 o 
  -9   1   7       23.87       22.69      2.77 o 
  -8   1   7       28.08       29.64      2.95 o 
  -7   1   7      193.42      207.43      4.80 o 
  -6   1   7      342.25      367.02      8.96 o 
  -5   1   7      247.12      255.29      4.69 o 
  -4   1   7       31.53       28.39      2.82 o 
  -3   1   7       57.14       58.40      2.83 o 
  -2   1   7      289.00      295.73      3.99 o 
  -1   1   7       36.59       32.68      1.26 o 
   0   1   7       81.12       79.52      2.28 o 
   1   1   7        2.30        1.89      0.80 o 
   2   1   7      381.53      401.49      5.70 o 
   3   1   7       11.02        7.15      1.24 o 
   4   1   7       98.54      103.25      3.28 o 
   5   1   7        0.65        1.24      1.28 o 
   6   1   7       77.73       78.26      2.80 o 
   7   1   7       17.39       17.67      2.64 o 
   8   1   7       10.18        3.45      2.48 o 
 -13   2   7       33.00       20.22      5.73 o 
 -12   2   7        1.90        5.20      3.08 o 
 -11   2   7       49.11       42.63      4.20 o 
 -10   2   7      180.59      184.84      6.82 o 
  -9   2   7       24.08       19.08      4.28 o 
  -8   2   7       20.57       22.16      5.98 o 
  -7   2   7      471.45      500.39     14.91 o 
  -6   2   7      168.33      170.24      3.79 o 
  -5   2   7        4.64        6.11      0.97 o 
  -4   2   7       79.86       79.05      3.31 o 
  -3   2   7        4.69        3.65      0.84 o 
  -2   2   7      450.42      481.66      6.44 o 
  -1   2   7      237.37      244.05      3.54 o 
   0   2   7       52.35       51.60      2.41 o 
   1   2   7       92.02       83.30      2.96 o 
   2   2   7        2.33        6.66      1.09 o 
   3   2   7       96.89      100.54      3.62 o 
   4   2   7       28.76       30.85      2.02 o 
   5   2   7      119.60      123.67      3.38 o 
   6   2   7       21.68       22.50      1.87 o 
   7   2   7       15.08       14.67      2.44 o 
   8   2   7        3.91        2.99      2.55 o 
 -13   3   7       45.47       48.77      5.57 o 
 -12   3   7       75.08       74.29      6.56 o 
 -11   3   7      117.63      122.80     11.74 o 
 -10   3   7       11.77       10.23      2.59 o 
  -9   3   7      151.32      172.04      6.04 o 
  -8   3   7       35.41       34.85      2.56 o 
  -7   3   7        0.39        1.48      1.17 o 
  -6   3   7      186.46      186.70      4.17 o 
  -5   3   7       12.98       14.93      2.18 o 
  -4   3   7      100.23       99.17      4.18 o 
  -3   3   7       49.76       44.76      1.96 o 
  -2   3   7      240.66      232.26      3.62 o 
  -1   3   7       89.06       85.81      3.75 o 
   0   3   7       49.40       49.91      1.79 o 
   1   3   7      196.40      198.88      3.57 o 
   2   3   7       14.93       13.67      1.40 o 
   3   3   7      205.21      208.41      4.30 o 
   4   3   7        7.89        8.56      1.42 o 
   5   3   7       22.36       28.41      2.05 o 
   6   3   7        0.80        0.34      1.28 o 
   7   3   7       10.28        8.89      2.06 o 
   8   3   7       14.71        6.25      2.75 o 
 -13   4   7       17.19       14.43      4.32 o 
 -12   4   7       23.83       27.28      4.59 o 
 -11   4   7       60.67       54.11      4.86 o 
 -10   4   7        4.18        2.19      2.01 o 
  -9   4   7      192.11      202.05      8.60 o 
  -8   4   7       32.64       32.36      2.73 o 
  -7   4   7      168.62      174.90      4.64 o 
  -6   4   7        1.47        1.59      0.96 o 
  -5   4   7      223.22      218.04      4.15 o 
  -4   4   7        9.65        9.05      1.07 o 
  -3   4   7      421.14      418.84      5.90 o 
  -2   4   7      226.04      227.38      3.57 o 
  -1   4   7      505.08      496.61      5.68 o 
   0   4   7      123.21      116.63      2.74 o 
   1   4   7      325.14      325.28      4.75 o 
   2   4   7       95.76       96.15      2.77 o 
   3   4   7       25.65       20.62      1.76 o 
   4   4   7      169.13      184.38      4.24 o 
   5   4   7       62.53       63.99      2.90 o 
   6   4   7       64.58       67.10      2.67 o 
   7   4   7       43.68       46.17      3.96 o 
 -13   5   7       20.57       18.04      4.53 o 
 -12   5   7       24.82       20.82      5.17 o 
 -11   5   7        5.67        7.23      2.75 o 
 -10   5   7       62.55       69.67      9.42 o 
  -9   5   7        0.12        2.56      1.59 o 
  -8   5   7      167.53      171.05      5.16 o 
  -7   5   7       36.70       31.87      3.20 o 
  -6   5   7      355.82      374.37      6.08 o 
  -5   5   7      280.57      288.39      6.43 o 
  -4   5   7       53.95       49.57      1.75 o 
  -3   5   7        4.26        3.53      0.74 o 
  -2   5   7        0.01        0.03      0.67 o 
  -1   5   7      611.55      624.84      7.30 o 
   0   5   7      366.97      364.62      5.54 o 
   1   5   7       67.54       63.33      3.21 o 
   2   5   7       29.66       31.27      1.96 o 
   3   5   7      222.59      216.13      4.41 o 
   4   5   7       72.92       74.17      3.01 o 
   5   5   7       35.17       35.74      2.71 o 
   6   5   7        9.91        6.33      1.57 o 
   7   5   7        6.58        5.64      2.45 o 
 -12   6   7        0.12        0.90      3.13 o 
 -11   6   7      131.67      146.60     14.94 o 
 -10   6   7       16.57        8.31      2.64 o 
  -9   6   7       38.91       35.79      3.35 o 
  -8   6   7      109.17      110.41      4.27 o 
  -7   6   7       91.56       88.70      5.77 o 
  -6   6   7      307.35      307.90      5.46 o 
  -5   6   7       54.47       51.11      2.00 o 
  -4   6   7      998.43     1033.79     11.52 o 
  -3   6   7       70.42       72.40      2.00 o 
  -2   6   7      986.22     1021.95      9.83 o 
  -1   6   7      305.07      302.99      4.98 o 
   0   6   7      268.05      254.96      4.06 o 
   1   6   7      426.12      427.18      5.93 o 
   2   6   7      105.94      100.26      2.92 o 
   3   6   7      395.46      431.53      6.53 o 
   4   6   7        2.22        1.56      1.21 o 
   5   6   7      370.32      413.04      6.94 o 
   6   6   7        4.70        2.70      1.79 o 
   7   6   7       21.40       15.70      2.80 o 
 -12   7   7       64.05       57.94      6.80 o 
 -11   7   7        5.50        5.19      2.83 o 
 -10   7   7       35.97       43.55      9.06 o 
  -9   7   7       36.11       38.00      3.27 o 
  -8   7   7       63.24       66.88      3.87 o 
  -7   7   7      266.68      275.96      6.60 o 
  -6   7   7       11.39        9.51      1.44 o 
  -5   7   7      118.92      115.54      3.59 o 
  -4   7   7       31.76       35.62      1.64 o 
  -3   7   7      150.98      141.49      3.15 o 
  -2   7   7        2.42        2.38      0.77 o 
  -1   7   7       38.57       35.89      2.02 o 
   0   7   7       19.65       20.55      1.44 o 
   1   7   7       98.95       97.89      2.77 o 
   2   7   7      199.30      201.21      4.28 o 
   3   7   7        2.98        2.31      1.16 o 
   4   7   7      160.26      177.32      3.94 o 
   5   7   7        0.41        1.25      1.47 o 
   6   7   7      226.42      256.63      8.93 o 
   7   7   7       16.99       16.76      3.79 o 
 -12   8   7       53.33       56.08      5.65 o 
 -11   8   7       39.68       28.76      5.75 o 
 -10   8   7        1.66        2.32      2.56 o 
  -9   8   7      129.49      139.60      9.27 o 
  -8   8   7       44.02       42.94      3.23 o 
  -7   8   7      196.91      188.30     10.50 o 
  -6   8   7        9.64        6.86      1.37 o 
  -5   8   7      259.48      253.95      5.55 o 
  -4   8   7       17.24       14.26      1.33 o 
  -3   8   7       41.82       38.23      2.01 o 
  -2   8   7      251.94      248.38      4.17 o 
  -1   8   7        0.20        0.20      0.79 o 
   0   8   7      381.40      386.63      5.35 o 
   1   8   7       19.99       21.35      1.89 o 
   2   8   7      275.37      301.04      5.26 o 
   3   8   7        0.09        1.27      1.08 o 
   4   8   7      205.40      233.51      6.98 o 
   5   8   7        2.03        3.13      1.52 o 
   6   8   7        2.75        4.49      1.93 o 
   7   8   7        9.74        9.22      2.85 o 
 -12   9   7        0.60       -0.38      3.40 o 
 -11   9   7       69.56       80.67      9.42 o 
 -10   9   7       34.93       29.74      5.82 o 
  -9   9   7      121.00      116.63      6.01 o 
  -8   9   7      128.54      135.24      5.16 o 
  -7   9   7       23.15       23.40      2.53 o 
  -6   9   7      142.50      145.21      4.80 o 
  -5   9   7        0.26        1.23      1.12 o 
  -4   9   7      241.31      229.23      6.13 o 
  -3   9   7       72.34       71.12      2.79 o 
  -2   9   7      225.91      228.21      3.89 o 
  -1   9   7       15.38       14.84      1.49 o 
   0   9   7      145.18      144.97      3.23 o 
   1   9   7       38.32       34.31      1.95 o 
   2   9   7        0.15        0.61      1.08 o 
   3   9   7        2.45        2.62      1.30 o 
   4   9   7        0.14        0.23      1.34 o 
   5   9   7       68.06       70.02      2.99 o 
   6   9   7       13.96       12.26      2.40 o 
   7   9   7       10.84       11.30      2.73 o 
 -12  10   7       22.16       18.69      4.46 o 
 -11  10   7       19.68       14.77      3.92 o 
 -10  10   7        0.12        2.45      2.69 o 
  -9  10   7       14.69       11.87      2.88 o 
  -8  10   7      277.85      276.76      7.55 o 
  -7  10   7        2.30        2.19      1.39 o 
  -6  10   7        7.47        3.77      1.46 o 
  -5  10   7       80.33       76.05      3.15 o 
  -4  10   7      188.37      188.99      4.61 o 
  -3  10   7        1.96        1.82      1.00 o 
  -2  10   7        0.64        1.79      0.93 o 
  -1  10   7        6.19        4.42      1.11 o 
   0  10   7       51.29       47.51      2.49 o 
   1  10   7       14.69       13.36      1.62 o 
   2  10   7      142.40      143.24      3.75 o 
   3  10   7        4.46        5.80      1.42 o 
   4  10   7       13.01       12.78      1.95 o 
   5  10   7       46.89       49.85      2.85 o 
   6  10   7        7.29        7.34      2.50 o 
 -11  11   7        6.36        7.18      3.54 o 
 -10  11   7       11.09        5.43      3.00 o 
  -9  11   7       32.58       28.45      5.81 o 
  -8  11   7        4.56        4.70      2.43 o 
  -7  11   7        0.12        0.90      1.39 o 
  -6  11   7       41.51       41.62      2.70 o 
  -5  11   7       27.15       25.23      2.17 o 
  -4  11   7      302.41      286.17      6.49 o 
  -3  11   7       12.95       16.30      1.68 o 
  -2  11   7      301.75      297.80      4.76 o 
  -1  11   7      143.98      142.79      3.45 o 
   0  11   7      144.92      138.23      3.65 o 
   1  11   7        1.76        1.13      1.12 o 
   2  11   7      141.42      136.21      4.59 o 
   3  11   7        6.69        5.23      1.48 o 
   4  11   7       22.12       21.30      2.12 o 
   5  11   7        7.72        8.35      1.94 o 
   6  11   7       19.19       16.73      2.98 o 
 -11  12   7        1.73        3.09      3.51 o 
 -10  12   7        0.33        4.19      3.10 o 
  -9  12   7        2.04       -1.20      2.70 o 
  -8  12   7       74.53       62.69      5.99 o 
  -7  12   7       46.81       49.73      3.37 o 
  -6  12   7       92.54       92.00      3.78 o 
  -5  12   7      126.16      119.62      4.11 o 
  -4  12   7      215.58      199.58      5.08 o 
  -3  12   7        0.68        1.78      1.09 o 
  -2  12   7        0.07        1.25      1.11 o 
  -1  12   7        6.26        5.35      1.24 o 
   0  12   7        1.68        3.49      1.20 o 
   1  12   7       36.36       30.17      2.90 o 
   2  12   7       11.68        9.56      1.53 o 
   3  12   7       33.79       37.61      2.48 o 
   4  12   7        0.07       -0.16      1.62 o 
   5  12   7        0.13       -0.65      1.80 o 
   6  12   7        4.66        3.07      2.38 o 
 -10  13   7        2.90        2.56      3.26 o 
  -9  13   7       32.52       21.69      6.53 o 
  -8  13   7        0.37        2.82      2.44 o 
  -7  13   7       69.64       69.17      3.93 o 
  -6  13   7       14.80       13.35      2.21 o 
  -5  13   7      339.94      328.06      8.99 o 
  -4  13   7        3.69        5.70      1.56 o 
  -3  13   7       42.73       37.63      2.28 o 
  -2  13   7       52.30       51.96      2.84 o 
  -1  13   7       91.00       84.14      3.18 o 
   0  13   7      186.19      192.82      4.29 o 
   1  13   7       15.21       13.83      1.56 o 
   2  13   7       63.40       61.07      2.79 o 
   3  13   7       25.92       22.90      3.11 o 
   4  13   7       60.15       59.77      3.36 o 
   5  13   7       46.13       47.18      3.57 o 
 -10  14   7        0.46       -0.94      3.34 o 
  -9  14   7       19.12       18.30      3.83 o 
  -8  14   7        9.27        7.24      3.79 o 
  -7  14   7        2.30        1.77      1.88 o 
  -6  14   7       42.56       42.70      3.34 o 
  -5  14   7       25.42       25.42      2.76 o 
  -4  14   7       54.45       51.94      3.42 o 
  -3  14   7       50.84       44.56      2.69 o 
  -2  14   7       44.34       44.32      2.79 o 
  -1  14   7       35.13       33.56      2.37 o 
   0  14   7        8.91        5.40      1.65 o 
   1  14   7      109.49      107.28      3.41 o 
   2  14   7       47.97       45.40      2.58 o 
   3  14   7      149.86      153.63      4.67 o 
   4  14   7       15.33       13.28      2.15 o 
   5  14   7       54.38       48.37      4.14 o 
  -9  15   7       18.65       15.57      5.44 o 
  -8  15   7        3.87        4.09      2.90 o 
  -7  15   7        1.82        3.48      2.33 o 
  -6  15   7       45.32       42.96      4.20 o 
  -5  15   7        0.08        0.48      1.74 o 
  -4  15   7        0.06       -0.31      1.53 o 
  -3  15   7       39.77       35.90      2.57 o 
  -2  15   7        3.81        1.98      1.54 o 
  -1  15   7       38.87       35.13      2.56 o 
   0  15   7        7.94        6.86      1.68 o 
   1  15   7      211.54      223.35      6.27 o 
   2  15   7       19.29       20.60      2.31 o 
   3  15   7      124.96      147.58      5.04 o 
   4  15   7        7.82        7.68      2.21 o 
  -9  16   7       34.68       31.96      4.31 o 
  -8  16   7       32.27       32.59      4.51 o 
  -7  16   7      114.96      111.58      6.07 o 
  -6  16   7        0.38        0.13      1.95 o 
  -5  16   7      143.49      156.22      5.80 o 
  -4  16   7        0.03        0.56      1.64 o 
  -3  16   7      191.86      202.05      6.90 o 
  -2  16   7        0.45        0.74      1.45 o 
  -1  16   7      128.22      136.78      5.09 o 
   0  16   7        4.40        5.42      1.63 o 
   1  16   7        1.00        2.70      1.65 o 
   2  16   7        1.23        2.13      1.86 o 
   3  16   7        1.29        0.06      1.87 o 
  -8  17   7       37.86       33.58      3.86 o 
  -7  17   7        0.27       -0.73      2.00 o 
  -6  17   7       11.16       11.38      2.36 o 
  -5  17   7       30.46       31.52      2.90 o 
  -4  17   7       85.23       95.40      3.88 o 
  -3  17   7      200.96      204.69      5.70 o 
  -2  17   7       24.63       24.44      2.28 o 
  -1  17   7       90.73       85.73      4.08 o 
   0  17   7       49.83       44.62      3.37 o 
   1  17   7      105.47      110.78      5.06 o 
   2  17   7       34.46       32.77      3.03 o 
   3  17   7       24.60       27.49      4.10 o 
  -7  18   7        3.12        2.94      2.46 o 
  -6  18   7       28.76       22.69      2.86 o 
  -5  18   7        0.26        1.35      1.96 o 
  -4  18   7        6.85        8.29      2.26 o 
  -3  18   7       11.97       12.38      2.43 o 
  -2  18   7        0.28        1.23      1.77 o 
  -1  18   7       32.76       33.03      2.89 o 
   0  18   7       50.67       49.88      3.73 o 
   1  18   7       89.92       91.16      4.48 o 
   2  18   7       18.39       15.27      2.48 o 
  -6  19   7        9.24        6.73      2.89 o 
  -5  19   7      101.14      108.04      7.67 o 
  -4  19   7        6.04        0.29      2.43 o 
  -3  19   7      285.15      316.85      8.98 o 
  -2  19   7       12.53       11.93      2.50 o 
  -1  19   7       36.47       30.24      3.36 o 
   0  19   7       25.97       19.68      2.86 o 
  -3  20   7        0.35        0.40      2.44 o 
  -2  20   7        0.02        1.68      2.51 o 
 -13   0   8       73.66       77.04     10.08 o 
 -12   0   8       78.99       62.05      8.27 o 
 -11   0   8       33.97       28.81      5.78 o 
 -10   0   8       84.71       90.68      7.93 o 
  -9   0   8       98.18      107.20      7.24 o 
  -8   0   8      430.34      478.43     14.86 o 
  -7   0   8      358.96      390.41     11.62 o 
  -6   0   8      147.10      154.20      5.76 o 
  -5   0   8      152.85      165.94      8.16 o 
  -4   0   8     1422.14     1493.80     31.29 o 
  -3   0   8      554.77      568.03     27.13 o 
  -2   0   8      192.04      202.21      4.87 o 
  -1   0   8      360.93      358.83     13.10 o 
   0   0   8       88.58       84.33      4.86 o 
   1   0   8       80.17       83.99      3.77 o 
   2   0   8        0.06        0.46      1.39 o 
   3   0   8      330.75      378.19      8.01 o 
   4   0   8        4.58        2.34      1.92 o 
   5   0   8       74.86       95.55      6.71 o 
   6   0   8       68.39       70.95      4.12 o 
   7   0   8       50.30       57.39      8.94 o 
 -13   1   8       26.61       22.09      5.44 o 
 -12   1   8       17.13       10.49      3.64 o 
 -11   1   8       52.52       65.46      5.49 o 
 -10   1   8        7.18        6.88      5.97 o 
  -9   1   8      116.28      128.34      7.40 o 
  -8   1   8      114.20      120.47      5.41 o 
  -7   1   8      473.85      532.12     14.92 o 
  -6   1   8       14.87       18.19      1.90 o 
  -5   1   8       86.36       90.11      3.98 o 
  -4   1   8       13.56       14.30      2.03 o 
  -3   1   8       41.40       33.42      1.84 o 
  -2   1   8      148.61      150.85      3.39 o 
  -1   1   8       48.46       44.69      2.83 o 
   0   1   8      284.16      287.97      4.91 o 
   1   1   8       20.49       17.79      1.57 o 
   2   1   8      270.23      280.81      4.81 o 
   3   1   8       58.87       57.28      3.03 o 
   4   1   8       27.06       24.65      2.07 o 
   5   1   8       21.11       18.02      1.98 o 
   6   1   8       25.44       26.06      2.11 o 
   7   1   8        7.72        4.86      2.92 o 
 -13   2   8       12.85        5.37      4.15 o 
 -12   2   8       15.52       17.66      4.27 o 
 -11   2   8        1.26        2.42      2.37 o 
 -10   2   8        7.79        5.21      2.44 o 
  -9   2   8      110.99      108.52      4.80 o 
  -8   2   8        1.10        2.05      1.56 o 
  -7   2   8      256.00      272.98      5.70 o 
  -6   2   8        2.13        2.87      1.37 o 
  -5   2   8       60.61       61.39      2.31 o 
  -4   2   8        2.76        3.34      1.02 o 
  -3   2   8      232.00      234.78      5.06 o 
  -2   2   8        8.37        8.40      1.00 o 
  -1   2   8      140.94      142.94      3.10 o 
   0   2   8      453.40      469.37      5.95 o 
   1   2   8      140.15      142.34      3.26 o 
   2   2   8       61.88       56.62      2.74 o 
   3   2   8       51.72       48.39      2.70 o 
   4   2   8      150.09      164.83      4.15 o 
   5   2   8        2.31        1.51      1.50 o 
   6   2   8       74.93       77.78      3.16 o 
   7   2   8       23.20       21.06      3.45 o 
 -13   3   8       22.93       19.36      4.26 o 
 -12   3   8        5.29        6.46      3.34 o 
 -11   3   8       18.77       16.05      3.26 o 
 -10   3   8        0.27        0.68      2.02 o 
  -9   3   8       25.15       22.87      2.88 o 
  -8   3   8       17.13       12.80      2.10 o 
  -7   3   8       63.30       69.89      3.16 o 
  -6   3   8      253.57      258.79      4.98 o 
  -5   3   8        4.26        2.14      1.05 o 
  -4   3   8      124.59      127.38      3.26 o 
  -3   3   8       21.37       21.84      1.69 o 
  -2   3   8       95.99       94.28      2.34 o 
  -1   3   8       16.17       15.56      1.31 o 
   0   3   8       30.26       28.51      1.69 o 
   1   3   8        0.37        2.01      0.98 o 
   2   3   8        6.22        6.51      1.29 o 
   3   3   8      212.83      227.85      5.52 o 
   4   3   8       76.83       87.29      3.62 o 
   5   3   8        7.89        5.38      1.70 o 
   6   3   8        0.38        0.71      1.58 o 
 -12   4   8        4.13        4.35      3.03 o 
 -11   4   8       15.78       11.90      3.09 o 
 -10   4   8       96.48      105.07      5.99 o 
  -9   4   8       10.09       11.02      2.86 o 
  -8   4   8       19.87       19.29      2.17 o 
  -7   4   8        0.08        1.39      1.25 o 
  -6   4   8       32.09       32.33      3.73 o 
  -5   4   8        0.75        2.85      1.13 o 
  -4   4   8       47.17       42.49      2.19 o 
  -3   4   8       17.31       18.18      1.61 o 
  -2   4   8        0.31        1.34      0.80 o 
  -1   4   8      391.42      399.97      5.48 o 
   0   4   8       22.30       17.59      1.46 o 
   1   4   8      116.10      114.41      4.44 o 
   2   4   8        1.23        2.26      1.14 o 
   3   4   8      247.13      278.50      7.23 o 
   4   4   8        0.14        1.24      1.42 o 
   5   4   8       60.34       64.56      5.55 o 
   6   4   8       24.47       25.63      2.27 o 
 -12   5   8        3.58       -0.16      2.98 o 
 -11   5   8       13.41       15.61      3.28 o 
 -10   5   8       28.63       31.34      5.00 o 
  -9   5   8        0.76        0.16      1.99 o 
  -8   5   8       23.71       20.16      2.32 o 
  -7   5   8      215.78      220.61      5.45 o 
  -6   5   8       61.92       63.83      2.58 o 
  -5   5   8      404.98      430.72      6.06 o 
  -4   5   8        8.20        7.01      0.95 o 
  -3   5   8      371.23      388.82      6.00 o 
  -2   5   8       77.45       82.01      2.41 o 
  -1   5   8      580.56      600.92      7.18 o 
   0   5   8       86.73       93.32      3.68 o 
   1   5   8       92.02       89.20      2.87 o 
   2   5   8       65.05       66.90      2.77 o 
   3   5   8       33.57       35.19      2.51 o 
   4   5   8       16.43       15.78      2.02 o 
   5   5   8        0.15        0.63      1.53 o 
   6   5   8        4.25        4.24      1.89 o 
 -12   6   8        0.53        1.09      2.90 o 
 -11   6   8       14.40       15.36      3.39 o 
 -10   6   8       20.57       18.20      4.69 o 
  -9   6   8        0.00       -0.40      1.74 o 
  -8   6   8       10.98        8.90      1.88 o 
  -7   6   8        5.08        2.64      1.42 o 
  -6   6   8       39.34       39.92      4.52 o 
  -5   6   8        0.05        0.49      0.97 o 
  -4   6   8        6.78        4.39      0.91 o 
  -3   6   8      171.70      175.42      3.37 o 
  -2   6   8        0.90        1.93      0.88 o 
  -1   6   8       20.98       18.97      1.42 o 
   0   6   8        0.37        0.21      0.93 o 
   1   6   8        2.57        1.84      1.05 o 
   2   6   8        2.91        3.52      1.27 o 
   3   6   8        3.11        2.49      1.33 o 
   4   6   8        0.39       -0.22      1.39 o 
   5   6   8       65.13       71.34      3.29 o 
   6   6   8       12.27        9.77      2.50 o 
 -12   7   8        2.62        1.04      3.37 o 
 -11   7   8       17.43       15.05      3.44 o 
 -10   7   8       19.91       17.50      3.59 o 
  -9   7   8       28.37       24.91      3.55 o 
  -8   7   8        1.27        1.64      1.70 o 
  -7   7   8       83.50       84.78      5.79 o 
  -6   7   8        6.43        4.86      1.34 o 
  -5   7   8        2.01        2.67      1.08 o 
  -4   7   8        7.68        7.90      1.11 o 
  -3   7   8      431.83      452.52      5.86 o 
  -2   7   8      356.72      362.58      5.42 o 
  -1   7   8       28.18       26.24      1.65 o 
   0   7   8        5.11        3.69      1.06 o 
   1   7   8      145.57      147.06      3.49 o 
   2   7   8       47.78       52.49      2.49 o 
   3   7   8        4.77        4.53      1.52 o 
   4   7   8       14.07       14.90      2.02 o 
   5   7   8       27.99       28.29      2.49 o 
   6   7   8      122.13      139.10      7.38 o 
 -12   8   8       79.41       67.06      5.98 o 
 -11   8   8       38.99       50.73     10.82 o 
 -10   8   8        1.29        2.49      2.56 o 
  -9   8   8      191.29      198.34     10.71 o 
  -8   8   8      174.86      184.87      6.74 o 
  -7   8   8        0.03        2.14      1.59 o 
  -6   8   8      185.45      194.69      4.63 o 
  -5   8   8        6.32        5.29      1.33 o 
  -4   8   8      159.51      165.62      3.65 o 
  -3   8   8        5.78        4.61      1.04 o 
  -2   8   8       14.05       13.06      1.42 o 
  -1   8   8        0.92        1.40      0.95 o 
   0   8   8       10.87        8.38      1.24 o 
   1   8   8      124.43      127.26      3.39 o 
   2   8   8        5.48        5.04      1.22 o 
   3   8   8      102.14      106.53      3.75 o 
   4   8   8        9.83        8.91      2.04 o 
   5   8   8        0.74        2.44      1.83 o 
   6   8   8       19.01       16.73      2.87 o 
 -11   9   8        0.30        1.04      4.01 o 
 -10   9   8       91.11       91.63      8.82 o 
  -9   9   8       71.36       66.52      4.81 o 
  -8   9   8       57.52       50.46      7.80 o 
  -7   9   8        1.37        1.13      1.65 o 
  -6   9   8       32.25       29.12      2.27 o 
  -5   9   8       15.85       14.15      1.72 o 
  -4   9   8        5.26        4.86      1.28 o 
  -3   9   8        0.72        2.47      0.96 o 
  -2   9   8      250.31      257.55      5.82 o 
  -1   9   8        2.97        2.13      1.01 o 
   0   9   8       65.64       61.90      2.50 o 
   1   9   8       22.12       21.97      1.81 o 
   2   9   8        0.46        0.72      1.31 o 
   3   9   8       52.12       47.48      2.98 o 
   4   9   8       17.94       13.73      2.07 o 
   5   9   8       79.04       82.84      3.86 o 
 -11  10   8        0.10        3.64      3.16 o 
 -10  10   8        3.20        4.08      2.81 o 
  -9  10   8       43.87       38.30      4.02 o 
  -8  10   8        0.46       -1.17      1.93 o 
  -7  10   8       30.55       21.45      5.18 o 
  -6  10   8       14.35        9.67      1.73 o 
  -5  10   8       65.77       61.92      3.04 o 
  -4  10   8       10.40        7.71      1.52 o 
  -3  10   8       79.15       82.76      3.16 o 
  -2  10   8       44.54       43.07      2.70 o 
  -1  10   8        0.23        0.84      1.06 o 
   0  10   8       52.29       51.37      2.63 o 
   1  10   8       52.74       48.90      2.57 o 
   2  10   8      123.83      125.95      3.98 o 
   3  10   8        0.07        0.83      1.57 o 
   4  10   8      104.37      118.98      4.07 o 
   5  10   8        5.52        5.75      2.46 o 
 -11  11   8       16.39       16.63      3.95 o 
 -10  11   8        0.64       -0.08      2.74 o 
  -9  11   8       92.35       94.40      6.30 o 
  -8  11   8       77.10       67.58      4.81 o 
  -7  11   8      116.70      118.59      4.89 o 
  -6  11   8       30.33       27.56      2.96 o 
  -5  11   8       11.15       13.96      1.94 o 
  -4  11   8      108.84      106.01      4.79 o 
  -3  11   8       19.43       14.82      1.55 o 
  -2  11   8      186.15      187.43      4.41 o 
  -1  11   8       54.64       49.04      2.86 o 
   0  11   8       56.46       51.70      3.50 o 
   1  11   8       18.97       19.47      1.99 o 
   2  11   8       25.05       25.88      2.34 o 
   3  11   8        3.16        3.74      1.78 o 
   4  11   8       10.60        9.52      2.04 o 
   5  11   8       40.29       40.61      5.27 o 
 -10  12   8       73.85       81.96      6.08 o 
  -9  12   8        6.16        3.85      2.89 o 
  -8  12   8       74.44       69.91      9.34 o 
  -7  12   8       57.07       44.24      3.31 o 
  -6  12   8      415.38      449.75     10.36 o 
  -5  12   8       34.09       32.85      3.37 o 
  -4  12   8      162.06      175.25      5.29 o 
  -3  12   8        0.93        2.91      1.33 o 
  -2  12   8      191.79      190.10      4.37 o 
  -1  12   8      158.26      164.61      4.17 o 
   0  12   8      125.71      126.44      3.87 o 
   1  12   8      153.40      166.19      6.70 o 
   2  12   8        0.02       -1.06      1.43 o 
   3  12   8      127.66      140.14      4.33 o 
   4  12   8        1.17        1.95      2.17 o 
 -10  13   8       35.05       25.28      4.84 o 
  -9  13   8       52.22       54.84      5.20 o 
  -8  13   8        3.32        6.14      2.73 o 
  -7  13   8        3.22        4.72      2.09 o 
  -6  13   8        5.35        8.72      2.13 o 
  -5  13   8      103.46      104.21      4.93 o 
  -4  13   8       28.74       30.23      2.52 o 
  -3  13   8      137.76      141.89      5.45 o 
  -2  13   8      164.49      174.58      6.39 o 
  -1  13   8       36.62       34.33      2.49 o 
   0  13   8      134.50      147.89      4.25 o 
   1  13   8        0.12        0.36      1.50 o 
   2  13   8       97.70      113.39      3.70 o 
   3  13   8        8.97        9.41      2.09 o 
   4  13   8      128.10      140.68      7.37 o 
  -9  14   8       30.26       21.23      4.07 o 
  -8  14   8       65.20       60.67      5.31 o 
  -7  14   8        6.56        3.72      2.06 o 
  -6  14   8      115.46      114.60      7.62 o 
  -5  14   8       75.83       69.95      5.17 o 
  -4  14   8       18.45       16.57      2.21 o 
  -3  14   8       51.65       50.41      3.18 o 
  -2  14   8        1.74        2.67      1.59 o 
  -1  14   8        4.81        3.70      1.66 o 
   0  14   8        7.36        5.63      1.67 o 
   1  14   8       21.77       27.04      2.88 o 
   2  14   8        2.40        3.68      1.71 o 
   3  14   8       14.86       13.77      2.76 o 
  -9  15   8        0.35        1.81      3.26 o 
  -8  15   8       56.19       45.44      4.99 o 
  -7  15   8       43.35       41.68      6.45 o 
  -6  15   8        5.28        7.33      2.39 o 
  -5  15   8        0.06        2.32      1.96 o 
  -4  15   8       48.72       52.47      3.40 o 
  -3  15   8       48.73       46.07      3.63 o 
  -2  15   8        0.01        0.58      1.62 o 
  -1  15   8       47.59       48.31      3.08 o 
   0  15   8       48.82       47.98      3.12 o 
   1  15   8      213.39      236.70      6.10 o 
   2  15   8        0.11        0.02      1.82 o 
   3  15   8        1.56        2.27      2.31 o 
  -8  16   8        1.61        3.80      3.27 o 
  -7  16   8        7.35        6.62      2.61 o 
  -6  16   8        0.78        0.51      2.14 o 
  -5  16   8        7.26        6.28      2.07 o 
  -4  16   8        2.03        0.31      1.73 o 
  -3  16   8       11.22        8.32      2.35 o 
  -2  16   8        4.69        5.38      2.09 o 
  -1  16   8       20.08       21.10      2.69 o 
   0  16   8      101.10      107.19      3.97 o 
   1  16   8        3.46        5.85      2.04 o 
   2  16   8       15.37       20.59      2.93 o 
  -7  17   8       36.77       32.65      4.27 o 
  -6  17   8        0.00       -0.91      2.59 o 
  -5  17   8      101.30      105.83      6.01 o 
  -4  17   8        0.13        3.19      2.40 o 
  -3  17   8       50.26       46.72      3.79 o 
  -2  17   8        0.07       -0.71      1.90 o 
  -1  17   8        3.34        4.23      1.92 o 
   0  17   8       15.84       15.64      2.37 o 
   1  17   8        3.27        1.26      2.23 o 
  -5  18   8        0.10        1.25      2.42 o 
  -4  18   8        6.00        3.35      2.86 o 
  -3  18   8        0.92        2.52      2.16 o 
  -2  18   8       26.60       24.81      2.74 o 
  -1  18   8        0.42        0.54      2.07 o 
 -12   1   9        0.90        1.58      2.97 o 
 -11   1   9        3.54        6.50      3.15 o 
 -10   1   9        7.00        6.84      4.23 o 
  -9   1   9       35.76       36.91      3.41 o 
  -8   1   9       63.53       60.98      5.27 o 
  -7   1   9        1.07        1.29      1.43 o 
  -6   1   9       54.85       55.27      3.12 o 
  -5   1   9        1.02        0.71      2.15 o 
  -4   1   9       13.17        7.77      2.26 o 
  -3   1   9        1.38        1.41      0.87 o 
  -2   1   9       41.67       40.76      3.51 o 
  -1   1   9        2.56        2.99      1.07 o 
   0   1   9       22.07       19.70      1.63 o 
   1   1   9       35.33       39.14      2.28 o 
   2   1   9       59.16       56.35      2.98 o 
   3   1   9        0.22        1.06      1.39 o 
   4   1   9       11.64       12.97      1.98 o 
   5   1   9       39.09       47.83      3.43 o 
 -12   2   9       13.76        5.85      3.43 o 
 -11   2   9       21.01       17.99      3.50 o 
 -10   2   9        2.72       -0.73      2.36 o 
  -9   2   9       52.19       44.47      3.65 o 
  -8   2   9      136.61      141.13      8.68 o 
  -7   2   9        4.69        7.06      1.63 o 
  -6   2   9        0.01        0.90      1.55 o 
  -5   2   9        1.43        0.01      1.14 o 
  -4   2   9       28.36       30.44      1.90 o 
  -3   2   9       22.63       20.00      1.75 o 
  -2   2   9        0.20        2.41      0.95 o 
  -1   2   9        3.42        2.94      1.02 o 
   0   2   9        1.27        1.34      1.09 o 
   1   2   9        0.20        0.46      1.16 o 
   2   2   9        1.01        2.04      1.40 o 
   3   2   9        2.39        1.70      1.50 o 
   4   2   9        2.90        3.00      1.67 o 
   5   2   9        1.05        3.01      2.02 o 
 -12   3   9      104.82      100.09      7.07 o 
 -11   3   9       72.40       55.51      5.70 o 
 -10   3   9       32.08       37.51      4.33 o 
  -9   3   9       61.90       50.79      3.69 o 
  -8   3   9      140.62      165.72      5.32 o 
  -7   3   9        2.56        2.52      1.51 o 
  -6   3   9       72.82       68.03      3.94 o 
  -5   3   9        3.95        4.00      1.33 o 
  -4   3   9      247.03      254.89      5.38 o 
  -3   3   9      114.93      116.41      2.63 o 
  -2   3   9       35.26       30.71      1.72 o 
  -1   3   9       16.90       16.90      1.51 o 
   0   3   9        0.96        2.18      1.15 o 
   1   3   9      294.78      314.47      6.36 o 
   2   3   9        0.03        2.34      1.39 o 
   3   3   9       99.99      109.12      4.74 o 
   4   3   9        5.45        4.52      1.72 o 
   5   3   9       68.79       65.10      3.79 o 
 -12   4   9        3.26        3.87      3.73 o 
 -11   4   9        8.05        6.71      2.77 o 
 -10   4   9        6.36        2.65      2.31 o 
  -9   4   9      141.45      169.17      6.06 o 
  -8   4   9       54.28       52.30      3.35 o 
  -7   4   9      216.36      247.95      5.59 o 
  -6   4   9        9.65       10.61      2.13 o 
  -5   4   9      211.14      225.35      6.01 o 
  -4   4   9       48.29       48.59      2.38 o 
  -3   4   9      315.01      325.16      4.66 o 
  -2   4   9      693.34      737.56      7.98 o 
  -1   4   9      169.83      181.86      3.75 o 
   0   4   9      209.50      219.73      4.30 o 
   1   4   9       53.39       50.96      2.82 o 
   2   4   9      178.36      206.28      4.97 o 
   3   4   9       64.51       66.30      3.35 o 
   4   4   9       26.08       21.33      2.36 o 
   5   4   9       36.84       36.55      3.19 o 
 -12   5   9       17.11       12.73      6.49 o 
 -11   5   9       10.88        9.38      3.00 o 
 -10   5   9       34.48       31.21      3.64 o 
  -9   5   9        2.76        3.31      2.19 o 
  -8   5   9       99.11      102.67      4.71 o 
  -7   5   9       85.91       91.17      3.56 o 
  -6   5   9      109.62      123.52      4.51 o 
  -5   5   9        4.46        4.87      1.05 o 
  -4   5   9      265.60      270.43      4.63 o 
  -3   5   9       39.45       40.18      2.01 o 
  -2   5   9        8.94        7.24      1.27 o 
  -1   5   9        2.28        2.96      1.12 o 
   0   5   9        6.63        4.99      1.26 o 
   1   5   9      162.14      169.19      4.13 o 
   2   5   9       24.24       21.56      2.21 o 
   3   5   9       80.89       83.76      3.72 o 
   4   5   9       10.04        9.21      1.99 o 
   5   5   9       13.86       14.33      2.51 o 
 -12   6   9        0.00        0.45      3.08 o 
 -11   6   9        8.20        8.02      3.11 o 
 -10   6   9        7.49        7.81      2.67 o 
  -9   6   9       17.40       14.79      2.79 o 
  -8   6   9        2.74        1.97      1.79 o 
  -7   6   9        4.22        4.56      1.75 o 
  -6   6   9        0.12        0.61      1.18 o 
  -5   6   9      104.66      106.47      3.05 o 
  -4   6   9       51.31       53.16      2.37 o 
  -3   6   9       15.60       14.65      1.39 o 
  -2   6   9       42.71       37.56      1.96 o 
  -1   6   9       57.20       57.82      2.35 o 
   0   6   9       15.65       14.62      1.54 o 
   1   6   9        9.22       11.89      1.59 o 
   2   6   9        1.59        0.47      1.34 o 
   3   6   9       73.74       74.54      3.58 o 
   4   6   9        0.02        0.10      1.66 o 
   5   6   9       37.15       35.10      3.76 o 
 -11   7   9        1.69        4.30      3.21 o 
 -10   7   9        1.23        3.93      2.54 o 
  -9   7   9        0.95        0.41      2.19 o 
  -8   7   9       12.18       11.85      2.37 o 
  -7   7   9        0.22        2.05      1.71 o 
  -6   7   9       80.26       83.56      3.40 o 
  -5   7   9       24.95       21.85      1.80 o 
  -4   7   9      121.58      119.43      3.04 o 
  -3   7   9       64.07       56.63      2.33 o 
  -2   7   9       77.82       70.42      2.56 o 
  -1   7   9       55.49       47.03      2.30 o 
   0   7   9        0.54        1.59      1.11 o 
   1   7   9       21.60       19.61      1.87 o 
   2   7   9        0.08        0.27      1.29 o 
   3   7   9        8.57        6.94      1.75 o 
   4   7   9       34.96       33.56      3.33 o 
   5   7   9        7.94        7.25      2.40 o 
 -11   8   9        3.89        5.43      3.09 o 
 -10   8   9       17.38       12.26      3.19 o 
  -9   8   9      160.06      169.87      6.82 o 
  -8   8   9        0.14       -2.49      1.83 o 
  -7   8   9       67.94       62.63      3.85 o 
  -6   8   9        8.01        9.62      1.85 o 
  -5   8   9      221.61      232.27      4.87 o 
  -4   8   9       10.62        7.61      1.48 o 
  -3   8   9        2.16        1.58      1.16 o 
  -2   8   9       70.25       77.13      3.74 o 
  -1   8   9       24.93       28.26      1.97 o 
   0   8   9      223.76      248.29      5.66 o 
   1   8   9       25.90       24.79      2.32 o 
   2   8   9      170.00      189.89      4.76 o 
   3   8   9        0.60       -0.16      1.55 o 
   4   8   9      155.83      187.15      7.70 o 
 -11   9   9       31.02       29.09      4.34 o 
 -10   9   9      140.92      150.38     12.56 o 
  -9   9   9        2.78        7.05      2.55 o 
  -8   9   9      106.77      115.52      5.56 o 
  -7   9   9        9.81        6.63      2.21 o 
  -6   9   9      188.33      201.05      5.35 o 
  -5   9   9       57.10       50.36      2.94 o 
  -4   9   9       91.80       97.39      3.57 o 
  -3   9   9       84.79       90.19      3.42 o 
  -2   9   9      177.80      189.34      4.05 o 
  -1   9   9      112.08      124.47      4.84 o 
   0   9   9       87.10       89.26      4.10 o 
   1   9   9       37.21       36.18      2.38 o 
   2   9   9       46.07       35.91      2.75 o 
   3   9   9       57.47       73.72      5.32 o 
   4   9   9       11.41        9.85      2.70 o 
 -10  10   9        0.72        0.91      2.80 o 
  -9  10   9       37.04       28.56      3.79 o 
  -8  10   9        0.03        0.77      2.05 o 
  -7  10   9       24.37       24.19      3.39 o 
  -6  10   9       23.48       17.36      4.01 o 
  -5  10   9        0.04       -0.84      1.36 o 
  -4  10   9       12.38       13.95      1.72 o 
  -3  10   9       67.42       63.13      4.39 o 
  -2  10   9        7.45        9.15      1.58 o 
  -1  10   9        2.46        4.54      1.39 o 
   0  10   9       60.51       61.76      2.99 o 
   1  10   9       25.69       24.36      2.28 o 
   2  10   9        8.21        6.92      1.97 o 
   3  10   9        2.35        4.72      2.16 o 
   4  10   9        3.25        2.38      2.40 o 
 -10  11   9       15.39        6.70      3.16 o 
  -9  11   9       13.44        7.40      2.92 o 
  -8  11   9        3.12        6.16      2.51 o 
  -7  11   9       33.24       27.30      3.46 o 
  -6  11   9        0.02        1.75      1.70 o 
  -5  11   9       13.16        8.79      2.04 o 
  -4  11   9       73.39       71.40      3.28 o 
  -3  11   9       18.18       18.76      3.04 o 
  -2  11   9       66.42       67.09      4.99 o 
  -1  11   9        3.47        3.42      1.39 o 
   0  11   9        6.06        4.52      1.53 o 
   1  11   9       14.78       14.33      2.03 o 
   2  11   9        4.42        6.59      2.09 o 
   3  11   9        0.94        1.09      2.17 o 
  -9  12   9       24.90       19.26      3.66 o 
  -8  12   9        4.97        4.55      2.72 o 
  -7  12   9       33.90       43.81      7.23 o 
  -6  12   9      135.71      126.91      5.40 o 
  -5  12   9       28.06       24.90      2.78 o 
  -4  12   9        0.20        1.46      1.58 o 
  -3  12   9        7.04        9.66      1.89 o 
  -2  12   9        4.67        6.38      1.68 o 
  -1  12   9        0.31        1.23      1.42 o 
   0  12   9       17.47       13.15      2.53 o 
   1  12   9        7.74        5.57      1.83 o 
   2  12   9       27.11       31.76      3.72 o 
   3  12   9        2.76        3.67      2.48 o 
  -9  13   9        0.00        3.69      3.10 o 
  -8  13   9        8.92        7.06      3.04 o 
  -7  13   9       96.46       87.87      7.48 o 
  -6  13   9       58.67       53.99      3.73 o 
  -5  13   9        9.90        4.64      1.93 o 
  -4  13   9        5.55        3.03      1.68 o 
  -3  13   9        0.00        0.67      1.60 o 
  -2  13   9       53.49       53.68      3.21 o 
  -1  13   9       17.45       16.10      2.10 o 
   0  13   9        5.41        5.43      1.74 o 
   1  13   9        4.34        3.26      1.87 o 
   2  13   9       39.35       37.07      4.02 o 
  -8  14   9       11.03       10.86      3.34 o 
  -7  14   9        0.42        2.63      2.29 o 
  -6  14   9        0.24        0.91      2.09 o 
  -5  14   9        6.60        5.73      1.90 o 
  -4  14   9        0.29       -0.09      1.88 o 
  -3  14   9        1.18        5.02      2.06 o 
  -2  14   9       15.82       12.39      2.14 o 
  -1  14   9        2.33        2.74      1.90 o 
   0  14   9       26.95       27.56      2.71 o 
   1  14   9       10.52       10.88      2.57 o 
  -7  15   9        0.26        1.06      2.50 o 
  -6  15   9       18.43       12.20      2.88 o 
  -5  15   9        0.23        1.36      1.94 o 
  -4  15   9       13.06       12.19      2.61 o 
  -3  15   9        4.63        2.42      2.06 o 
  -2  15   9        3.29        2.63      1.93 o 
  -1  15   9       43.80       38.43      3.45 o 
   0  15   9       38.43       37.79      5.41 o 
   1  15   9      120.54      138.24      5.61 o 
  -6  16   9        2.75        1.42      2.29 o 
  -5  16   9      170.19      180.86      9.09 o 
  -4  16   9       63.78       60.65      4.70 o 
  -3  16   9       95.60       84.55      4.95 o 
  -2  16   9       28.48       31.24      3.78 o 
  -1  16   9      101.61      108.61      5.55 o 
  -4  17   9        5.37        2.33      2.63 o 
  -3  17   9        3.73        2.54      2.57 o 
 -11   0  10       20.75       16.20      5.19 o 
 -10   0  10       63.07       81.56      7.28 o 
  -9   0  10        7.54        6.16      3.43 o 
  -8   0  10        2.19        6.39      2.68 o 
  -5   0  10      206.54      230.34     20.08 o 
  -4   0  10       74.98       66.53      6.41 o 
  -3   0  10       88.69       91.73      7.12 o 
  -2   0  10      116.32      113.12      6.57 o 
  -1   0  10      117.51      124.89      7.71 o 
   0   0  10      108.89       95.16     10.72 o 
   1   0  10      195.74      215.72     15.72 o 
   2   0  10        9.76        8.98      2.75 o 
   3   0  10      109.94      146.59      8.28 o 
   4   0  10        3.60        4.29      3.35 o 
 -11   1  10       15.81       19.56      4.64 o 
 -10   1  10       37.75       36.17      3.85 o 
  -9   1  10      309.08      332.60      8.89 o 
  -8   1  10        4.16        4.37      1.84 o 
  -7   1  10      123.67      140.29      6.26 o 
  -5   1  10      217.62      266.36     12.37 o 
  -4   1  10       30.33       27.33      2.28 o 
  -3   1  10       94.64       97.82      6.14 o 
  -2   1  10      162.48      170.40      4.28 o 
  -1   1  10       11.00        8.78      1.61 o 
   0   1  10      134.81      142.38      6.80 o 
   1   1  10        3.22        2.22      1.52 o 
   2   1  10       71.25       68.54      3.45 o 
   3   1  10        2.53        2.05      1.85 o 
   4   1  10       67.44       73.59      4.33 o 
 -11   2  10        9.27        8.94      3.36 o 
 -10   2  10       57.73       47.96      4.84 o 
  -9   2  10       21.38       15.31      4.59 o 
  -8   2  10        1.51        2.35      1.79 o 
  -7   2  10        2.86        4.74      2.41 o 
  -6   2  10        2.84        3.19      1.93 o 
  -5   2  10        4.22        2.78      1.73 o 
  -4   2  10       16.20       12.58      1.84 o 
  -3   2  10        0.61        0.96      1.09 o 
  -2   2  10        8.64        7.08      1.43 o 
  -1   2  10       24.52       21.48      1.97 o 
   0   2  10        2.69        3.30      1.43 o 
   1   2  10       64.48       55.87      3.23 o 
   2   2  10       28.85       24.65      2.41 o 
   3   2  10        3.56        3.51      1.77 o 
   4   2  10        2.40        2.27      1.90 o 
 -11   3  10       25.90       21.40      3.93 o 
 -10   3  10        0.25       -0.21      2.38 o 
  -9   3  10       43.51       31.65      3.43 o 
  -8   3  10        3.39        1.13      1.76 o 
  -7   3  10        8.76       10.42      2.90 o 
  -6   3  10        2.18        6.83      2.19 o 
  -5   3  10        1.74        2.22      1.77 o 
  -4   3  10        0.01       -0.44      1.28 o 
  -3   3  10       10.35       10.58      1.33 o 
  -2   3  10       22.97       18.22      1.69 o 
  -1   3  10       82.78       74.99      3.92 o 
   0   3  10        0.03        2.06      1.28 o 
   1   3  10       24.28       26.01      2.31 o 
   2   3  10        5.69        5.04      1.71 o 
   3   3  10       25.25       21.65      2.39 o 
   4   3  10        9.05        6.58      2.20 o 
 -11   4  10        1.48       -1.40      2.67 o 
 -10   4  10        0.16       -0.06      2.41 o 
  -9   4  10       37.29       32.55      3.77 o 
  -8   4  10       23.95       26.03      4.88 o 
  -7   4  10        0.11        2.82      2.00 o 
  -6   4  10       56.21       56.09      6.57 o 
  -5   4  10        0.04        0.61      1.59 o 
  -4   4  10        3.98        4.18      1.01 o 
  -3   4  10        1.18        1.76      1.12 o 
  -2   4  10       11.72        8.77      1.37 o 
  -1   4  10        7.95        5.79      1.44 o 
   0   4  10        0.15        1.25      1.31 o 
   1   4  10       75.05       72.05      4.19 o 
   2   4  10       51.96       56.46      3.20 o 
   3   4  10       43.24       44.96      3.43 o 
   4   4  10        2.82        3.90      2.15 o 
 -11   5  10       18.44       16.10      3.49 o 
 -10   5  10        4.80        4.48      2.65 o 
  -9   5  10       41.51       47.48      3.72 o 
  -8   5  10       14.04       12.25      2.31 o 
  -7   5  10      124.48      137.37      4.54 o 
  -6   5  10       27.01       26.74      3.63 o 
  -5   5  10      132.61      141.44      4.56 o 
  -4   5  10       79.07       88.57      3.53 o 
  -3   5  10      337.08      371.81      7.20 o 
  -2   5  10      152.05      164.93      5.26 o 
  -1   5  10        4.78        3.60      1.28 o 
   0   5  10       81.71       87.35      4.36 o 
   1   5  10       17.03       15.28      2.01 o 
   2   5  10       29.67       31.23      3.64 o 
   3   5  10        2.59        0.65      1.91 o 
 -11   6  10        2.69        3.66      2.91 o 
 -10   6  10        1.36        2.68      2.77 o 
  -9   6  10        1.09       -0.79      2.17 o 
  -8   6  10        4.19        4.33      2.41 o 
  -7   6  10       53.68       49.95      3.20 o 
  -6   6  10        0.83        1.44      1.48 o 
  -5   6  10       19.75       15.56      1.96 o 
  -4   6  10      167.81      156.84      3.34 o 
  -3   6  10       16.62       15.97      1.60 o 
  -2   6  10        5.16        4.42      1.30 o 
  -1   6  10        8.03        6.19      1.41 o 
   0   6  10        0.18        0.79      1.29 o 
   1   6  10        2.24        1.13      1.38 o 
   2   6  10        5.37        4.34      1.69 o 
   3   6  10        0.31        0.52      1.82 o 
 -10   7  10        4.87        1.34      2.76 o 
  -9   7  10       21.56       17.48      2.98 o 
  -8   7  10        4.65        3.77      2.28 o 
  -7   7  10       27.73       24.07      4.37 o 
  -6   7  10       12.41       11.27      1.97 o 
  -5   7  10        1.82        3.13      1.43 o 
  -4   7  10      152.51      162.35      5.09 o 
  -3   7  10        0.21        0.81      1.17 o 
  -2   7  10       17.90       19.93      1.80 o 
  -1   7  10       37.27       28.68      2.10 o 
   0   7  10      106.04      119.37      4.78 o 
   1   7  10        7.71        3.48      1.52 o 
   2   7  10        1.38        1.63      1.69 o 
   3   7  10       28.67       25.35      4.49 o 
 -10   8  10       89.01       99.13      5.93 o 
  -9   8  10        1.40        2.98      2.47 o 
  -8   8  10       29.79       27.99      3.16 o 
  -7   8  10       21.04       20.02      2.76 o 
  -6   8  10       34.34       33.25      2.80 o 
  -5   8  10        0.35        2.49      1.47 o 
  -4   8  10      144.10      152.67      4.40 o 
  -3   8  10       14.62       15.59      1.73 o 
  -2   8  10       16.03       12.85      1.66 o 
  -1   8  10       17.08       19.52      1.95 o 
   0   8  10        0.16        1.99      1.38 o 
   1   8  10      100.44       99.48      3.86 o 
   2   8  10        0.04        1.80      1.76 o 
   3   8  10       78.05       99.41      5.19 o 
 -10   9  10        0.55        4.82      2.84 o 
  -9   9  10        2.75        4.51      2.74 o 
  -8   9  10        1.87        2.85      2.90 o 
  -7   9  10        5.40       10.59      2.43 o 
  -6   9  10        0.02       -0.46      1.70 o 
  -5   9  10       35.92       34.33      3.88 o 
  -4   9  10        7.04        5.02      1.71 o 
  -3   9  10       11.44       10.43      1.72 o 
  -2   9  10       18.55       16.08      1.85 o 
  -1   9  10       17.16       17.58      2.06 o 
   0   9  10        0.50        1.75      1.45 o 
   1   9  10        0.12        1.00      1.67 o 
   2   9  10        5.08        5.40      2.28 o 
  -9  10  10        9.02        5.98      2.91 o 
  -8  10  10        0.04        0.48      2.34 o 
  -7  10  10       19.02       24.79      5.04 o 
  -6  10  10        0.01        0.45      1.67 o 
  -5  10  10        2.34        0.27      1.50 o 
  -4  10  10       10.41        9.07      1.87 o 
  -3  10  10        0.21        0.95      1.41 o 
  -2  10  10        4.15        4.42      1.66 o 
  -1  10  10        4.66        2.17      1.52 o 
   0  10  10        6.46        8.10      1.92 o 
   1  10  10        0.03        0.45      1.83 o 
   2  10  10        0.68        0.06      2.19 o 
  -9  11  10        0.53        0.91      2.62 o 
  -8  11  10        0.17        3.69      2.67 o 
  -7  11  10       32.80       27.45      3.45 o 
  -6  11  10        0.13        0.12      1.83 o 
  -5  11  10        2.10        5.45      1.73 o 
  -4  11  10       11.02       13.61      2.29 o 
  -3  11  10        4.25        5.10      1.71 o 
  -2  11  10        3.36        4.24      1.72 o 
  -1  11  10        9.42        7.31      1.85 o 
   0  11  10       31.69       23.06      2.55 o 
   1  11  10        5.87        5.56      2.20 o 
  -8  12  10      116.49      124.15     16.31 o 
  -7  12  10       18.63       16.04      3.26 o 
  -6  12  10      100.86      114.54      5.76 o 
  -5  12  10        1.71        1.55      1.65 o 
  -4  12  10      204.91      212.72      6.32 o 
  -3  12  10      123.86      114.24      7.33 o 
  -2  12  10       42.52       39.21      2.90 o 
  -1  12  10      122.70      139.89      4.74 o 
   0  12  10        7.19        7.38      2.24 o 
   1  12  10       66.31       67.79      6.34 o 
  -7  13  10       64.48       67.09      5.13 o 
  -6  13  10       14.75       12.95      2.67 o 
  -5  13  10       37.07       34.77      2.98 o 
  -4  13  10       20.38       21.31      2.77 o 
  -3  13  10       12.72        9.62      2.35 o 
  -2  13  10       56.67       56.09      3.75 o 
  -1  13  10       14.90       14.40      2.45 o 
   0  13  10       57.19       57.73      3.97 o 
  -6  14  10        1.05        2.83      2.18 o 
  -5  14  10        0.06        1.13      2.53 o 
  -4  14  10        3.68        2.38      2.26 o 
  -3  14  10        0.08        1.36      2.20 o 
  -2  14  10       24.19       27.86      3.59 o 
  -1  14  10       11.91        7.80      2.49 o 
  -4  15  10        9.75        6.69      2.49 o 
  -3  15  10        0.19        2.37      2.34 o 
 -10   1  11       11.72        4.67      2.84 o 
  -9   1  11       30.63       30.12      3.09 o 
  -8   1  11       10.14        8.66      3.14 o 
  -5   1  11       11.19       13.06      5.84 o 
  -4   1  11        7.04        5.41      1.36 o 
  -3   1  11        4.59        3.66      1.38 o 
  -2   1  11        1.14        1.46      1.40 o 
  -1   1  11       13.95       16.25      2.12 o 
   0   1  11        0.64        2.35      1.60 o 
   1   1  11       10.10        8.40      2.01 o 
   2   1  11        0.31        0.76      1.85 o 
 -10   2  11        6.58        1.98      2.69 o 
  -9   2  11        6.27        6.79      2.39 o 
  -8   2  11        0.01        1.03      2.74 o 
  -7   2  11        1.21        1.05      2.27 o 
  -6   2  11        6.86        9.33      2.43 o 
  -5   2  11        1.33        1.40      2.10 o 
  -4   2  11        4.54        6.20      1.75 o 
  -3   2  11       17.95       18.95      1.78 o 
  -2   2  11        1.60        4.56      1.57 o 
  -1   2  11       16.69       13.87      2.00 o 
   0   2  11        1.63        0.75      1.62 o 
   1   2  11       17.86       19.51      2.34 o 
   2   2  11        0.64       -0.92      1.75 o 
 -10   3  11       38.60       29.18      3.73 o 
  -9   3  11        0.02       -0.81      2.12 o 
  -8   3  11       22.95       19.36      2.45 o 
  -7   3  11        3.64        4.56      2.72 o 
  -6   3  11       45.80       56.72      4.60 o 
  -5   3  11       25.87       24.13     11.16 o 
  -4   3  11       61.23       58.40      4.36 o 
  -3   3  11        4.04        2.51      1.39 o 
  -2   3  11       14.97       12.24      1.78 o 
  -1   3  11       26.92       28.29      3.19 o 
   0   3  11        0.66       -0.22      1.63 o 
   1   3  11       86.80       88.88      7.34 o 
   2   3  11        4.53        5.92      2.06 o 
 -10   4  11       18.82       15.72      3.24 o 
  -9   4  11      124.01      130.93     10.54 o 
  -8   4  11        0.16        0.69      1.95 o 
  -7   4  11       37.47       31.44      4.50 o 
  -6   4  11        1.38        0.47      2.68 o 
  -5   4  11      117.80      124.87     24.97 o 
  -4   4  11      170.67      172.60      8.32 o 
  -3   4  11        3.94        2.52      1.43 o 
  -2   4  11      119.09      124.26      3.64 o 
  -1   4  11       74.15       74.34      4.99 o 
   0   4  11      108.97      121.62      4.32 o 
   1   4  11        1.84        1.59      1.83 o 
   2   4  11        5.68        5.96      2.14 o 
 -10   5  11        3.50        3.58      2.82 o 
  -9   5  11        1.22        2.41      2.36 o 
  -8   5  11        1.62        4.26      2.05 o 
  -7   5  11       10.88       11.84      3.63 o 
  -6   5  11       77.33       92.00      6.45 o 
  -5   5  11        1.82       -1.72      2.00 o 
  -4   5  11       88.89       94.42      5.25 o 
  -3   5  11        0.43       -0.41      1.28 o 
  -2   5  11       50.81       50.97      3.02 o 
  -1   5  11        8.80        8.66      1.71 o 
   0   5  11        1.33        2.67      1.68 o 
   1   5  11       51.60       48.66      3.49 o 
 -10   6  11       12.94       19.31      3.77 o 
  -9   6  11        8.24       11.58      2.94 o 
  -8   6  11       38.08       37.63      3.88 o 
  -7   6  11        0.29        5.28      2.76 o 
  -6   6  11      131.73      151.90     11.40 o 
  -5   6  11        1.06        3.66      1.50 o 
  -4   6  11        2.59        4.04      1.53 o 
  -3   6  11        1.93        3.46      1.56 o 
  -2   6  11       14.75       16.06      1.81 o 
  -1   6  11       17.34       15.86      1.94 o 
   0   6  11        8.26        6.42      1.80 o 
   1   6  11       15.95       20.57      2.67 o 
  -9   7  11        6.58        9.17      2.75 o 
  -8   7  11       16.33       16.32      2.73 o 
  -7   7  11        0.01        2.40      1.99 o 
  -6   7  11       35.76       31.39      2.76 o 
  -5   7  11       21.43       14.80      1.96 o 
  -4   7  11       41.41       43.89      4.32 o 
  -3   7  11       19.99       16.37      1.84 o 
  -2   7  11       29.33       31.63      2.36 o 
  -1   7  11       15.43       12.05      1.91 o 
   0   7  11       15.60       12.53      2.14 o 
   1   7  11       16.42       10.86      2.73 o 
  -9   8  11        4.03        3.67      2.67 o 
  -8   8  11        8.87        5.43      2.62 o 
  -7   8  11       57.21       53.35      3.71 o 
  -6   8  11        5.54        5.23      3.52 o 
  -5   8  11       47.70       51.81      3.51 o 
  -4   8  11        7.41        5.95      1.78 o 
  -3   8  11       26.24       22.57      2.09 o 
  -2   8  11       38.11       42.32      2.68 o 
  -1   8  11        0.02       -0.21      1.53 o 
   0   8  11        2.34        1.94      1.78 o 
  -8   9  11       59.51       57.81      4.29 o 
  -7   9  11        4.10        3.98      2.27 o 
  -6   9  11       11.97       10.33      2.31 o 
  -5   9  11       13.28       13.46      2.22 o 
  -4   9  11       22.47       23.30      2.44 o 
  -3   9  11       56.87       63.68      4.52 o 
  -2   9  11       41.66       41.63      2.89 o 
  -1   9  11      107.88      113.58      6.33 o 
   0   9  11       22.48       18.32      2.62 o 
  -8  10  11        1.80       -2.23      2.45 o 
  -7  10  11        2.55        2.15      4.82 o 
  -6  10  11        0.16        2.73      1.95 o 
  -5  10  11        6.03        4.87      2.18 o 
  -4  10  11        9.20        7.14      2.07 o 
  -3  10  11        9.56        8.88      2.12 o 
  -2  10  11        1.43        2.01      1.95 o 
  -1  10  11        8.74        8.39      2.25 o 
  -7  11  11        0.01       -1.89      2.31 o 
  -6  11  11        0.29       -0.16      1.73 o 
  -5  11  11       49.02       48.37      4.33 o 
  -4  11  11        0.59        1.64      2.08 o 
  -3  11  11       15.60       17.11      2.73 o 
  -2  11  11        2.00        4.29      2.10 o 
  -5  12  11        2.74        6.48      2.41 o 
  -4  12  11        9.21        7.25      2.36 o 
  -3  12  11        0.51        2.26      2.22 o 
  -4   0  12       53.94       49.95      4.01 o 
  -3   0  12       50.72       54.08      7.48 o 
  -2   0  12       45.41       50.18      4.65 o 
  -1   0  12       49.82       55.98     11.45 o 
   0   0  12        1.52        2.85      2.89 o 
  -9   1  12       14.37       10.16      3.45 o 
  -4   1  12       14.75       11.97      1.89 o 
  -3   1  12        0.91        0.58      1.65 o 
  -2   1  12        4.52        5.47      1.79 o 
  -1   1  12       19.64       20.10      3.27 o 
   0   1  12       45.37       44.56      3.48 o 
  -9   2  12        5.76        2.59      3.20 o 
  -8   2  12        0.00        2.72      2.76 o 
  -7   2  12       35.27       39.86      3.83 o 
  -6   2  12        9.18        9.04      2.82 o 
  -5   2  12        2.67        1.34      2.49 o 
  -4   2  12       44.56       48.60      3.07 o 
  -3   2  12       40.89       39.32      2.58 o 
  -2   2  12       28.63       29.48      2.51 o 
  -1   2  12        0.28        0.46      1.90 o 
  -8   3  12       20.31       17.88      3.83 o 
  -7   3  12        3.02        5.98      2.88 o 
  -6   3  12       14.75       15.83      3.39 o 
  -5   3  12        8.73       11.62      3.24 o 
  -4   3  12        1.13        0.51      1.60 o 
  -3   3  12        3.00        1.96      1.68 o 
  -2   3  12        6.63        1.59      1.75 o 
  -1   3  12       77.80       78.41      6.15 o 
  -8   4  12        3.32        7.68      3.57 o 
  -7   4  12        0.32       -2.07      3.02 o 
  -6   4  12       19.99       23.29      4.32 o 
  -5   4  12       16.53       17.57      3.39 o 
  -4   4  12       11.38       12.34      2.01 o 
  -3   4  12        1.60        2.10      1.69 o 
  -2   4  12        4.65        4.66      1.91 o 
  -1   4  12        0.01        1.19      2.00 o 
  -8   5  12       12.07       13.56      4.07 o 
  -7   5  12       11.82       12.51      3.83 o 
  -6   5  12       94.69       90.23      7.10 o 
  -5   5  12        0.24        4.48      3.11 o 
  -4   5  12       87.30       81.81      5.48 o 
  -3   5  12        0.02        0.44      1.71 o 
  -2   5  12       13.50       12.91      2.40 o 
  -1   5  12        0.96        1.23      2.10 o 
  -7   6  12        5.54        9.93      3.69 o 
  -6   6  12       30.73       30.73      5.31 o 
  -5   6  12       74.14       63.73      8.30 o 
  -4   6  12       11.95       10.43      2.15 o 
  -3   6  12        9.24        9.66      2.09 o 
  -2   6  12        5.98        5.06      1.91 o 
  -7   7  12        0.32        0.93      3.55 o 
  -6   7  12       10.73       10.18      3.33 o 
  -5   7  12        0.67        2.46      2.01 o 
  -4   7  12       11.85       10.28      2.14 o 
  -3   7  12        0.00        1.69      1.72 o 
  -2   7  12       20.02       15.77      2.34 o 
  -6   8  12       38.48       40.66      4.95 o 
  -5   8  12       28.83       28.99      3.81 o 
  -4   8  12        6.94        7.59      2.26 o 
  -3   8  12        0.02       -2.98      1.77 o 
                                                 
